# Supplementary material for: Evaluation of unsupervised static topic models’ emergence detection ability
Source: PeerJ Comput Sci. 2025 May 30;11:e2875. doi: 10.7717/peerj-cs.2875 (PMC12192802; doi:10.7717/peerj-cs.2875)
Supplement: Supplemental Information 1 [file peerj-cs-11-2875-s001.zip]

Archive with 57 entries (51 files):
- code/
- code/dstm/
- code/dstm/stopwords/
- code/dstm/extracting_doc_topic_matrix.py
- code/dstm/dtm_generator.py
- code/dstm/top_words.py
- __MACOSX/code/dstm/._top_words.py
- code/dstm/dist_plot_old.py
- code/dstm/lda.py
- code/dstm/submit_evo.sh
- code/dstm/.DS_Store
- __MACOSX/code/dstm/._.DS_Store
- code/dstm/cw-cluster.py
- code/dstm/lda_100.py
- code/dstm/enron-pre-processing.py
- code/dstm/acl-pre-processing.ipynb
- code/dstm/Text preprocessing.ipynb
- code/dstm/topic_similarity_analysis.py
- code/dstm/evolution_training.py
- code/dstm/test.py
- code/dstm/config_enron.ini
- code/dstm/Distribution_plot.ipynb
- code/dstm/submit.sh
- code/dstm/submit_cpu.sh
- code/dstm/utils.py
- code/dstm/data_stats.py
- code/dstm/bertopic_topics.py
- code/dstm/config_wos_jpt.ini
- code/dstm/config_wos.ini
- code/dstm/pre-processing-acl.py
- code/dstm/submit_match.sh
- code/dstm/dist_plot.py
- code/dstm/config_evo_acl.ini
- code/dstm/.ipynb_checkpoints/
- code/dstm/submit_sn.sh
- code/dstm/config_acl.ini
- code/dstm/pre-processing.py
- code/dstm/dist_plot_diff_order.py
- code/dstm/bert-topic.py
- code/dstm/enron-pre-processing.ipynb
- code/dstm/.idea/
- code/dstm/extract_matches.py
- code/dstm/topic-similarity.ipynb
- code/dstm/stopwords/stopwords-en.txt
- __MACOSX/code/dstm/stopwords/._stopwords-en.txt
- code/dstm/.ipynb_checkpoints/Distribution_plot-checkpoint.ipynb
- code/dstm/.ipynb_checkpoints/Text preprocessing-checkpoint.ipynb
- code/dstm/.ipynb_checkpoints/enron-pre-processing-checkpoint.ipynb
- code/dstm/.idea/inspectionProfiles/
- code/dstm/.idea/vcs.xml
- code/dstm/.idea/.gitignore
- code/dstm/.idea/workspace.xml
- code/dstm/.idea/dstm.iml
- code/dstm/.idea/modules.xml
- code/dstm/.idea/misc.xml
- code/dstm/.idea/inspectionProfiles/profiles_settings.xml
- code/dstm/.idea/inspectionProfiles/Project_Default.xml
