# Supplementary material for: Evaluation of unsupervised static topic models’ emergence detection ability
Source: PeerJ Comput Sci. 2025 May 30;11:e2875. doi: 10.7717/peerj-cs.2875 (PMC12192802; doi:10.7717/peerj-cs.2875)
Supplement: Supplemental Information 1 [file peerj-cs-11-2875-s001.zip › code/dstm/extracting_doc_topic_matrix.py]

import ast
import json
import pickle
import datetime
import argparse
import configparser
import numpy as np
import pandas as pd
import matplotlib
import matplotlib.pyplot as plt
from collections import OrderedDict, defaultdict

standardized = True


def get_words_by_topic(top_words_df, topic: int):
    words = top_words_df.loc[top_words_df['topic'] == topic].top_words.values[0]
    words = ast.literal_eval(words)
    return words


def get_words_by_cluster(top_words_df, topic: int):
    words = top_words_df.loc[top_words_df['cluster'] == topic].top_words.values[0]
    words = ast.literal_eval(words)
    return words


def plot(cw_abs_name, lda_topic_name, bert_topic_name,
         cw_abs_num, lda_topic_num, bert_topic_num,
         cw_abs_values,
         lda_values, bert_values, years, mode, save_path, plot_value, corpus_years_docs,
         num_topics=100, cw_kw_num=None, cw_kw_values=None):
    # plots
    # print(plot_value)
    y_name = None
    if plot_value == "prevalence":
        y_name = "Prevalence"
    elif plot_value == "accumulation":
        y_name = "Cumulative # of Docs"
    elif plot_value == "absolute":
        y_name = "Absolute # of Docs"
    elif plot_value == "cumulative-prevalence":
        y_name = "Cumulative prevalence"

    plt.style.use('seaborn-dark')

    fig = matplotlib.pyplot.gcf()
    fig.set_size_inches(18.5, 10.5)

    fig, ax1 = plt.subplots()

    ax2 = ax1.twinx()
    ax3 = ax1.twinx()
    ax3.spines.right.set_position(("axes", 1.2))

    color = 'tab:red'
    ax1.set_xlabel('Years')
    # ax1.set_ylabel('Number of documents', color=color)
    ax1.set_ylabel('{}, CW'.format(y_name), color=color)
    lns1 = ax1.plot(years, cw_abs_values[cw_abs_num], marker='o', mfc="white", ms=5, color=color,
                    label='CW-abs-Cluster-{}'.format(cw_abs_name))
    ax1.tick_params(axis='y', labelcolor=color)
    # ax1.grid()
    ax1.set_ylim(bottom=0.)

    color = 'tab:blue'
    ax2.set_ylabel('{}, LDA'.format(y_name), color=color)
    lns2 = ax2.plot(years, lda_values[lda_topic_num], marker='o', mfc="white", ms=5, color=color, label='LDA-Topic-{}'.format(lda_topic_name))
    ax2.tick_params(axis='y', labelcolor=color)
    ax2.set_ylim(bottom=0.)

    color = 'tab:green'
    ax3.set_ylabel('{}, BERT'.format(y_name), color=color)
    lns3 = ax3.plot(years, bert_values[bert_topic_num], marker='o', mfc="white", ms=5, color=color,
                    label='Bert-Topic-{}'.format(bert_topic_name))
    ax3.tick_params(axis='y', labelcolor=color)
    ax3.set_ylim(bottom=0.)
    lns = lns1 + lns2 + lns3

    # if plot_value == "prevalence":
    #     values = [1/num_topics for _ in range(len(years))]
    #     color = "tab:gray"
    #     ax4 = ax1.twinx()
    #     lns4 = ax4.plot(years, values, marker='o', mfc="white", ms=5, color=color,
    #                     label='Average Prevalence')
    #     ax4.tick_params(axis='y', labelcolor=color)
    #     ax4.set_ylim(bottom=0.)
    #     lns = lns1 + lns2 + lns3 + lns4
    # elif plot_value == "accumulation":
    #     color = "tab:gray"
    #     ax4 = ax1.twinx()
    #     lns4 = ax4.plot(years, corpus_years_docs.values(), marker='o', mfc="white", ms=5, color=color,
    #                     label='Total #')
    #     ax4.tick_params(axis='y', labelcolor=color)
    #     ax4.set_ylim(bottom=0.)
    #     lns = lns1 + lns2 + lns3 + lns4

    save_name = 'Total_{}_{}_{}_{}.pdf'.format(num_topics, lda_topic_name, bert_topic_name, cw_abs_name)
    if mode == "keywords":
        color = "tab:cyan"
        ax5 = ax1.twinx()
        ax5.spines.right.set_position(("axes", 1.4))
        ax5.set_ylabel('{}, CW-KW'.format(y_name), color=color)
        lns5 = ax5.plot(years, cw_kw_values[:, cw_kw_num].tolist(), marker='o', mfc="white", ms=5, color=color,
                    label='CW-KW-{}'.format(cw_kw_num))
        ax5.tick_params(axis='y', labelcolor=color)
        ax5.set_ylim(bottom=0.)
        lns = lns1 + lns2 + lns3  + lns5
        save_name = 'Total_{}_LDA_{}_Bert_{}_CW-abs_{}_CW-KW_{}.pdf'.format(num_topics, lda_topic_num, bert_topic_num, cw_abs_num, cw_kw_num)


    labs = [l.get_label() for l in lns]
    ax2.legend(lns, labs, loc=0)

    plt.savefig(save_path + save_name, bbox_inches="tight")


def extract_topic_ids(prob_matrix):
    topic_list = []
    for prob_vec in prob_matrix:
        topic_id = np.argmax(prob_vec)
        topic_list.append(topic_id)
    return topic_list


def updating_results(res_dict, topic, doc):
    if topic not in res_dict:
        res_dict[topic] = [doc]
    else:
        res_dict[topic].append(doc)
    return res_dict


def calculate_std(docs_dict):
    all_lengths = [len(docs) for _, docs in docs_dict.items()]
    mean_length = np.mean(all_lengths)
    std_dev = np.std(all_lengths)
    print("The standard deviation is: ", std_dev)
    return mean_length, std_dev


def plot_filter_topics_docs(topic_dict, tm_name):
    print("topic name: ", tm_name)
    all_lengths = [len(docs) for _, docs in topic_dict.items()]

    filtered_docs_by_topics = {}
    # before match, remove topics that have standard deviation lower than the average
    mean, std = calculate_std(topic_dict)
    print("average length is ", mean)
    print("standard deviation is ", std)
    # # Define the lower threshold based on 2 standard deviations below the mean
    # threshold = mean - 2 * std

    # instead we use the interquartile
    # Calculate the lower quartile (Q1)
    q1 = np.percentile(all_lengths, 25)

    # Calculate the threshold for filtering out the bottom 2.5%
    threshold = np.percentile(all_lengths, 5)

    # use hard coded threshold
    # threshold = 5000
    print("The lower threshold based on interquartile is: ", threshold)
    print("Number of topics before filtering, ", len(topic_dict))
    # we filter out topics that has smaller variance
    for name, docs in topic_dict.items():
        l = len(docs)
        if l < threshold:
            print("We should filter out: ", name)
            print("Length is, ", l)
            continue
        else:
            filtered_docs_by_topics[name] = docs
    sorted_keys = sorted(filtered_docs_by_topics)
    # print(sorted_keys)
    print("Number of topics after filtering, ", len(filtered_docs_by_topics))
    # find min and max after filtering
    minimum = min([len(docs) for _, docs in filtered_docs_by_topics.items()])
    maximum = max([len(docs) for _, docs in filtered_docs_by_topics.items()])
    print("After filtering, the minimum number of docs is {}, and the maximum number of docs is {}".format(minimum, maximum))
    # Extract names and lengths
    names = list(filtered_docs_by_topics.keys())
    filtered_lengths = [len(docs) for _, docs in filtered_docs_by_topics.items()]
    # Plot the data
    plt.bar(names, filtered_lengths)
    plt.xlabel('Topics')
    plt.ylabel('Number of documents')
    plt.title('Topic-Number_of_docs_{}'.format(tm_name))
    plt.savefig('topic_numOfDocs_{}.png'.format(tm_name))
    plt.clf()
    return filtered_docs_by_topics


def normalized_jaccard_similarity(list1, list2, average_size_group1, average_size_group2):
    # we get the documents jaccard similarity score normalized by the average number of documents for topics
    intersection = len(set(list1) & set(list2))
    union = len(set(list1) | set(list2))

    if union == 0:
        return 0  # Avoid division by zero if both lists are empty

    normalization_factor = (len(list1) / average_size_group1 + len(list2) / average_size_group2) / 2
    similarity = (intersection / union / normalization_factor) * 10
    # print(intersection, similarity)
    return -similarity


def jaccard_similarity(list1, list2):
    # we get the documents jaccard similarity score normalized by the average number of documents for topics
    intersection = len(set(list1) & set(list2))
    union = len(set(list1) | set(list2))

    if union == 0:
        return 0  # Avoid division by zero if both lists are empty
    similarity = intersection / union
    return -similarity


def count_overlap(list1, list2):
    intersection = len(set(list1) & set(list2))
    return intersection


def get_doc_tm_values(doc_topics, matched_ids, corpus_years, tm_name):
    # return a matched_number_of_topics x num_years matrix
    sorted_years = sorted(list(set(corpus_years)))
    values = [[0 for _ in sorted_years] for _ in matched_ids]
    for t_doc, year in zip(doc_topics, corpus_years):
        t_doc_name = "{}_{}".format(tm_name, str(t_doc))
        if t_doc_name in matched_ids:
            values[matched_ids.index(t_doc_name)][sorted_years.index(year)] += 1
    return values


if __name__ == '__main__':
    np.random.seed(42)
    parser = argparse.ArgumentParser()
    parser.add_argument("-n", "--data_name", help="Provide dataset name to be processed, can be ['acl', 'wos', 'enron']")
    args = parser.parse_args()

    data_name = args.data_name

    config = configparser.ConfigParser(allow_no_value=True)
    config.read("config_{}.ini".format(data_name))
    config_section = "MATCHING"
    configs = config[config_section]
    data_path = configs["Data_path"]
    vocab_path = configs["Vocab"]
    print("vocab path", vocab_path)
    kw_vocab_path = configs["Vocab_kw"]
    print(configs)
    cw_abs_dir = configs["Cw_abs_output"]
    cw_kw_dir = configs["Cw_kw_output"]
    # NB: this mode is different from the mode in cw_clusters
    # here we have two options ["keywords", "abstracts_only"]
    # the former indicates that we have 4 methods to compare, which includes keywords as inputs
    # the latter indicates that we have only 3 methods to compare, which doesn't include keywords as inputs
    mode = configs["Mode"]
    save_path = configs["Save_path"]
    clusters_path_cw_kw = configs["Clusters_path_kw"]
    clusters_path_cw_abs = configs["Clusters_path_abs"]
    num_clusters = int(configs["Num_clusters"])
    top_n_words = int(configs["Top_n_words"])
    lda_path = configs["Lda_path"]
    bert_model_file = configs["Bert_model_file"]
    bert_topics_file = configs["Bert_topics_file"]
    matching_strategy = configs["Matching_strategy"]
    plot_value = configs["Plot_value"]
    peak_min = float(configs["Peak_min"])
    pre_kw_bad_clusters = ast.literal_eval(configs['Kw_bad_topics'])
    print(data_path)
    print(matching_strategy)
    print(plot_value)

    with open(data_path, 'rb') as f:
        data = json.load(f)
    corpus = data['corpus']
    if "enron" in data_path:
        corpus_years = data['corpus_dates']
        corpus_years = [datetime.strptime(dt, '%Y-%m-%d %H:%M:%S') for dt in corpus_years]
        corpus_years = [dt.strftime('%Y-%m') for dt in corpus_years]
    else:
        corpus_years = data['corpus_years']

    with open(vocab_path, 'rb') as f:
        vocab = pickle.load(f)

    if mode == "keywords":
        with open(kw_vocab_path, 'rb') as f:
            vocab_kw = pickle.load(f)
    else:
        vocab_kw = None

    with open(lda_path, 'rb') as f:
        lda_model_dict = pickle.load(f)

    lda_model = lda_model_dict['model']
    num_topics = lda_model_dict['num_topics']
    print(num_topics)
    assert num_topics == num_clusters

    # load clusters
    with open(clusters_path_cw_abs, 'r') as f:
        clusters_cw_abs = json.load(f)
    # if we don't have keywords method
    clusters_cw_kw = None
    if mode == "keywords":
        with open(clusters_path_cw_kw, 'r') as f:
            clusters_cw_kw = json.load(f)

    # TODO: write a function for getting the prob_matrix
    # load bert topic prob matrix
    with open(bert_topics_file, 'r') as f:
        bert_topics_list = json.load(f)

    print("inspect the vocab")
    print(len(vocab))
    # get lda prob matrix
    lda_prob_matrix = np.zeros(shape=(len(corpus), num_topics))
    for i, doc in enumerate(corpus):
        probs = lda_model.get_document_topics(doc, minimum_probability=0.0001)

        if len(probs) != num_topics:
            for prob in probs:
                lda_prob_matrix[i][prob[0]] = prob[1]
            continue
        vec = [p[1] for p in probs]
        lda_prob_matrix[i] = vec
    cw_kw_prob_matrix = None
    # load co-words prob matrix
    cw_file_abs = cw_abs_dir + "cw_prob_matrix_{}_{}.json".format(num_clusters, "abstracts")
    with open(cw_file_abs, 'r') as f:
        cw_abs_prob_matrix = json.load(f)

    print(len(lda_prob_matrix))
    print(len(bert_topics_list))
    print(min(bert_topics_list), max(bert_topics_list))
    print(len(cw_abs_prob_matrix))
    print(len(corpus_years))

    lda_topics = extract_topic_ids(lda_prob_matrix)
    bert_topics = bert_topics_list
    cw_abs_topics = extract_topic_ids(cw_abs_prob_matrix)

    print("number of topics cw, lda, bert: ", len(list(set(cw_abs_topics))), len(list(set(lda_topics))), len(list(set(bert_topics))))

    topics_dict = {"doc_id": list(range(len(corpus_years))), "year": corpus_years, "cw_topic": cw_abs_topics, "lda_topic": lda_topics, "bert_topic": bert_topics}
    df = pd.DataFrame.from_dict(topics_dict)
    df.to_csv("../topic_ids_2.csv")

    result_by_topic_ids = {}

    for doc_id, cw_id, lda_id, bert_id in zip(topics_dict['doc_id'], topics_dict["cw_topic"], topics_dict["lda_topic"], topics_dict["bert_topic"]):
        cw_name = "cw_{}".format(cw_id)
        result_by_topic_ids = updating_results(result_by_topic_ids, cw_name, doc_id)
        lda_name = "lda_{}".format(lda_id)
        result_by_topic_ids = updating_results(result_by_topic_ids, lda_name, doc_id)
        if bert_id != -1:
            bert_name = "bert_{}".format(bert_id)
            result_by_topic_ids = updating_results(result_by_topic_ids, bert_name, doc_id)

    # Sort dictionary keys
    sorted_keys = sorted(result_by_topic_ids.keys())
    print("number of all topics", len(sorted_keys))

    # Create a DataFrame
    df_trans = pd.DataFrame([(key, result_by_topic_ids[key]) for key in sorted_keys], columns=['topic', 'doc_ids'])

    df_trans.to_csv("../topic_doc_matrix_sorted_2.csv")

    cw_topic_docs = {}
    lda_topic_docs = {}
    bert_topic_docs = {}

    for topic, docs in result_by_topic_ids.items():
        if "cw" in topic:
            cw_topic_docs[topic] = docs
        elif "lda" in topic:
            lda_topic_docs[topic] = docs
        elif "bert" in topic:
            bert_topic_docs[topic] = docs
        else:
            print("Error in topic name, ", topic)

    filtered_cw_topic_docs = plot_filter_topics_docs(cw_topic_docs, "cw")
    filtered_lda_topic_docs = plot_filter_topics_docs(lda_topic_docs, 'lda')
    filtered_bert_topic_docs = plot_filter_topics_docs(bert_topic_docs, 'bert')

    sorted_keys_cw = sorted(filtered_cw_topic_docs.keys())
    sorted_keys_lda = sorted(filtered_lda_topic_docs.keys())
    sorted_keys_bert = sorted(filtered_bert_topic_docs.keys())

    print("number of topics after sorting", len(sorted_keys_cw), len(sorted_keys_lda), len(sorted_keys_bert))

    # # find all overlaps and save
    # avg_len_cw = np.mean([len(docs) for _, docs in filtered_cw_topic_docs.items()])
    # avg_len_bert = np.mean([len(docs) for _, docs in filtered_bert_topic_docs.items()])
    # avg_len_lda = np.mean([len(docs) for _, docs in filtered_lda_topic_docs.items()])
    # topic_titles = []
    # cw_bert_names = [[("cw_{}".format(j), "bert_{}".format(i)) for i in range(len(filtered_bert_topic_docs))] for j in range(len(filtered_cw_topic_docs))]
    # cw_bert_overlap_counts = [[0 for _ in range(len(filtered_bert_topic_docs))] for _ in range(len(filtered_cw_topic_docs))]
    # cw_lda_names = [[("cw_{}".format(j), "lda_{}".format(i)) for i in range(len(filtered_lda_topic_docs))] for j in
    #                  range(len(filtered_cw_topic_docs))]
    # cw_lda_overlap_counts = [[0 for _ in range(len(filtered_lda_topic_docs))] for _ in range(len(filtered_cw_topic_docs))]
    # lda_bert_names = [[("lda_{}".format(j), "bert_{}".format(i)) for i in range(len(filtered_bert_topic_docs))] for j in
    #                  range(len(filtered_lda_topic_docs))]
    # lda_bert_overlap_counts = [[0 for _ in range(len(filtered_bert_topic_docs))] for _ in range(len(filtered_lda_topic_docs))]
    # for t_i, t_cw in enumerate(sorted_keys_cw):
    #     docs_ids_cw = filtered_cw_topic_docs[t_cw]
    #     for t_j, t_bert in enumerate(sorted_keys_bert):
    #         docs_ids_bert = filtered_bert_topic_docs[t_bert]
    #         # overlap_counts = count_overlap(docs_ids_cw, docs_ids_bert)
    #         overlap_counts = normalized_jaccard_similarity(docs_ids_cw, docs_ids_bert, average_size_group1=avg_len_cw, average_size_group2=avg_len_bert)
    #         cw_bert_overlap_counts[t_i][t_j] = overlap_counts
    #         topic_titles.append(("cw_{}".format(t_i), "bert_{}".format(t_j)))
    # for t_i, t_cw in enumerate(sorted_keys_cw):
    #     docs_ids_cw = filtered_cw_topic_docs[t_cw]
    #     for t_j, t_lda in enumerate(sorted_keys_lda):
    #         docs_ids_lda = filtered_lda_topic_docs[t_lda]
    #         # overlap_counts = count_overlap(docs_ids_cw, docs_ids_lda)
    #         overlap_counts = normalized_jaccard_similarity(docs_ids_cw, docs_ids_lda, average_size_group1=avg_len_cw, average_size_group2=avg_len_lda)
    #         cw_lda_overlap_counts[t_i][t_j] = overlap_counts
    #         topic_titles.append(("cw_{}".format(t_i), "lda_{}".format(t_j)))
    # for t_i, t_lda in enumerate(sorted_keys_lda):
    #     docs_ids_lda = filtered_lda_topic_docs[t_lda]
    #     for t_j, t_bert in enumerate(sorted_keys_bert):
    #         docs_ids_bert = filtered_bert_topic_docs[t_bert]
    #         # overlap_counts = count_overlap(docs_ids_lda, docs_ids_bert)
    #         overlap_counts = normalized_jaccard_similarity(docs_ids_lda, docs_ids_bert, average_size_group1=avg_len_lda, average_size_group2=avg_len_bert)
    #         lda_bert_overlap_counts[t_i][t_j] = overlap_counts
    #         topic_titles.append(("lda_{}".format(t_i), "bert_{}".format(t_j)))
    #
    # overlaps_all = cw_bert_overlap_counts + cw_lda_overlap_counts + lda_bert_overlap_counts
    # overlaps_titles = cw_bert_names + cw_lda_names + lda_bert_names
    # # Create a DataFrame
    # df_trans = pd.DataFrame([(overlaps_titles[i][j], overlaps_all[i][j]) for i in range(len(overlaps_all)) for j in range(len(overlaps_all[i]))], columns=['topic_pair', 'overlap_counts'])
    #
    # df_trans.to_csv("{}/overlap_similarity.csv".format(save_path))
    #
    # exit()
    # matching
    # first match Bert to CoWords
    # TODO: changing matching orders and pick the best one.
    cw_matched_topics = []
    bert_matched_topics = []
    cw_bert_curr_matched_scores = []
    # the look up table
    cw_bert_scores = [[float('inf') for _ in range(len(filtered_bert_topic_docs))] for _ in range(len(filtered_cw_topic_docs))]

    def find_n_match(list_of_scores, score_to_pass, score_to_pass_pos):
        # find the position of the topic that the score is just higher than the current score to pass
        # find the nth best match, the smallest score that is higher than the existing score
        found_score_pos = None
        found_score = float('inf')
        for i, s in enumerate(list_of_scores):
            if s >= score_to_pass and not i in score_to_pass_pos:
                # meeting the criteria
                if s < found_score:
                    found_score = s
                    found_score_pos = i
        if not found_score_pos:
            still_a_chance = None
            print("score to pass pos: ")
            print(score_to_pass_pos)
            for i, _ in enumerate(list_of_scores):
                if i not in score_to_pass_pos:
                    still_a_chance = i
                    print("still has a chance: ")
                    print(i)
            if not still_a_chance:
                # no chance
                found_score_pos = np.argmin(list_of_scores)
                found_score = list_of_scores[found_score_pos]
        return found_score_pos, found_score

    # construct the score lookup table
    # first calculate the average size for the two groups
    avg_len_cw = np.mean([len(docs) for _, docs in filtered_cw_topic_docs.items()])
    avg_len_bert = np.mean([len(docs) for _, docs in filtered_bert_topic_docs.items()])
    for t_i, t_cw in enumerate(sorted_keys_cw):
        docs_ids_cw = filtered_cw_topic_docs[t_cw]
        for t_j, t_bert in enumerate(sorted_keys_bert):
            docs_ids_bert = filtered_bert_topic_docs[t_bert]
            if standardized:
                score = normalized_jaccard_similarity(docs_ids_cw, docs_ids_bert, average_size_group1=avg_len_cw, average_size_group2=avg_len_bert)
            else:
                score = jaccard_similarity(docs_ids_cw, docs_ids_bert)
            cw_bert_scores[t_i][t_j] = score
    # sanity check, all cells should have score
    if any(float('inf') in sublist for sublist in cw_bert_scores):
        raise ValueError
    print(len(cw_bert_scores), len(cw_bert_scores[0]))

    for t_i, t_cw in enumerate(sorted_keys_cw):
        # docs_ids = filtered_cw_topic_docs[t_i]
        # find the smallest score
        # print(cw_bert_scores[t_i])
        j = np.argmin(cw_bert_scores[t_i])
        score = cw_bert_scores[t_i][j]
        bert_t = sorted_keys_bert[j]
        cw_pos_to_update_stack = []  # contains the index of the match to update/add
        matched_bert_to_update_stack = []  # contains the bert topic should be to update/add
        score_to_update_stack = []  # contains the score to update/add
        # check if bert topic is already matched
        print("already matched bert topics: ", bert_matched_topics)
        # print(bert_t)
        update_flag = True
        bert_update_matched_list = None
        while bert_t in bert_matched_topics:
            if len(bert_matched_topics) > len(sorted_keys_cw):
                break
            print("topic is matched")
            print(bert_t)
            print("current list", bert_matched_topics)
            # check which match has higher score
            exist_match_pos = bert_matched_topics.index(bert_t)
            exist_matched_score = cw_bert_curr_matched_scores[exist_match_pos]
            if exist_matched_score > score:
                # find the next best for current cw topic until it's not matched anymore
                # keep the existing match
                j, score = find_n_match(cw_bert_scores[t_i], score,
                                        [sorted_keys_bert.index(t) for t in bert_matched_topics] + [j])
                bert_t = sorted_keys_bert[j]
                print("new topic is", bert_t)
                cw_pos_to_update_stack.append(t_i)
                matched_bert_to_update_stack.append(bert_t)
                score_to_update_stack.append(score)
            else:
                # first, re-match the corresponding cw topic to the next best topic
                # here we should update the existed match
                updated_bert_t_pos, updated_exist_match_score = find_n_match(cw_bert_scores[t_i], exist_matched_score,
                                                                             [sorted_keys_bert.index(t) for t in
                                                                              bert_matched_topics] + [j])
                print("updated topic")
                print(sorted_keys_bert[updated_bert_t_pos])
                # after we update, we have to change the matched list so it won't be a dead loop
                bert_update_matched_list = bert_matched_topics.copy()
                bert_update_matched_list[exist_match_pos] = sorted_keys_bert[updated_bert_t_pos]
                cw_bert_curr_matched_scores[exist_match_pos] = updated_exist_match_score
                # print("shouldn't be modified list", bert_matched_topics)
                # print("actual modified list", bert_update_matched_list)
                # TODO but now we need to update again if the updated bert topic was taken already
                # bert_t = BERT_topics[updated_bert_t_pos]
                # print("new topic is", bert_t)
                if update_flag:
                    cw_pos_to_update_stack.append(len(bert_matched_topics) + len(cw_pos_to_update_stack))
                    matched_bert_to_update_stack.append(bert_t)
                    score_to_update_stack.append(score)
                j = updated_bert_t_pos
                bert_t = sorted_keys_bert[updated_bert_t_pos]
                score = updated_exist_match_score
                update_flag = False

        if bert_update_matched_list:
            bert_matched_topics = bert_update_matched_list
        # update from the bottom of the stack if it's not empty
        if cw_pos_to_update_stack:
            for pos, bert_ti, score_i in zip(cw_pos_to_update_stack, matched_bert_to_update_stack,
                                             score_to_update_stack):
                if pos == len(cw_matched_topics):
                    cw_matched_topics.append(t_cw)
                    bert_matched_topics.append(bert_ti)
                    cw_bert_curr_matched_scores.append(score_i)
                else:
                    bert_matched_topics[pos] = bert_ti
                    cw_bert_curr_matched_scores.append(score_i)
        else:
            cw_matched_topics.append(t_cw)
            bert_matched_topics.append(bert_t)
            cw_bert_curr_matched_scores.append(score)

    print("should be the same length: ")
    print(len(cw_matched_topics), len(bert_matched_topics))

    # then match LDA to CW-abs and BERT
    # similar to matching bert to cw
    lda_matched_topics = []
    lda_cw_bert_curr_matched_scores = []
    lda_cw_curr_matched_scores = []
    lda_bert_curr_matched_scores = []
    # the look up table
    lda_cw_bert_scores = [[float('inf') for _ in range(len(filtered_lda_topic_docs))] for _ in range(len(cw_matched_topics))]
    lda_cw_scores = [[float('inf') for _ in range(len(filtered_lda_topic_docs))] for _ in
                          range(len(cw_matched_topics))]
    lda_bert_scores = [[float('inf') for _ in range(len(filtered_lda_topic_docs))] for _ in
                          range(len(bert_matched_topics))]
    print(len(lda_cw_bert_scores), len(lda_cw_bert_scores[0]))

    # construct the score lookup table
    # first calculate the average size for the groups
    avg_len_lda = np.mean([len(docs) for _, docs in filtered_lda_topic_docs.items()])
    for m_i, m_cw, m_bert in zip(range(len(cw_matched_topics)), cw_matched_topics, bert_matched_topics):
        for t_j, t_l in enumerate(sorted_keys_lda):
            docs_ids_cw = filtered_cw_topic_docs[m_cw]
            docs_ids_bert = filtered_bert_topic_docs[m_bert]
            docs_ids_lda = filtered_lda_topic_docs[t_l]
            if standardized:
                score_1 = normalized_jaccard_similarity(docs_ids_cw, docs_ids_lda, avg_len_cw, avg_len_lda)
            else:
                score_1 = jaccard_similarity(docs_ids_cw, docs_ids_lda)
            # we store the scores separately
            lda_cw_scores[m_i][t_j] = score_1
            if standardized:
                score_2 = normalized_jaccard_similarity(docs_ids_bert, docs_ids_lda, avg_len_bert, avg_len_lda)
            else:
                score_2 = jaccard_similarity(docs_ids_bert, docs_ids_lda)
            # we store the scores separately
            lda_bert_scores[m_i][t_j] = score_2
            # print("sum of two scores is ", score_1 + score_2)
            lda_cw_bert_scores[m_i][t_j] = (score_1 + score_2) / 2

    # sanity check, all cells should have score
    if any(float('inf') in sublist for sublist in lda_cw_bert_scores):
        raise ValueError

    for m_i, m_cw, m_bert in zip(range(len(cw_matched_topics)), cw_matched_topics, bert_matched_topics):
        if len(lda_matched_topics) > len(cw_matched_topics):
            break
        if len(lda_matched_topics) == len(sorted_keys_lda):
            print("all lda topics are matched")
            break
        # find the smallest score
        # print(lda_cw_bert_scores[m_i])
        j = np.argmin(lda_cw_bert_scores[m_i])
        score = lda_cw_bert_scores[m_i][j]
        lda_t = sorted_keys_lda[j]
        cw_bert_pos_to_update_stack = []  # contains the index of the match to update/add
        matched_lda_to_update_stack = []  # contains the bert topic should be to update/add
        score_to_update_stack = []  # contains the score to update/add
        print(lda_matched_topics)
        print(lda_t)
        update_flag = True
        lda_update_matched_list = None
        # check if bert topic is already matched
        while lda_t in lda_matched_topics:
            if len(lda_matched_topics) == len(sorted_keys_lda):
                print("all lda topics are matched")
                break
            print("topic is matched")
            print(lda_t)
            print("current list", lda_matched_topics)
            # check which match has higher score
            exist_match_pos = lda_matched_topics.index(lda_t)
            exist_matched_score = lda_cw_bert_curr_matched_scores[exist_match_pos]
            if exist_matched_score > score:
                # find the next best for current cw topic until it's not matched anymore
                # keep the existing match
                j, score = find_n_match(lda_cw_bert_scores[m_i], score,
                                        [sorted_keys_lda.index(t) for t in lda_matched_topics] + [j])
                lda_t = sorted_keys_lda[j]
                print("new topic is", lda_t)
                cw_bert_pos_to_update_stack.append(m_i)
                matched_lda_to_update_stack.append(lda_t)
                score_to_update_stack.append(score)
            else:
                # first, re-match the corresponding cw topic to the next best topic
                # here we should update the existed match
                updated_lda_t_pos, updated_exist_match_score = find_n_match(lda_cw_bert_scores[m_i],
                                                                            exist_matched_score,
                                                                            [sorted_keys_lda.index(t) for t in
                                                                             lda_matched_topics] + [j])
                print("updated topic")
                print(sorted_keys_lda[updated_lda_t_pos])
                # after we update, we have to change the matched list so it won't be a dead loop
                lda_update_matched_list = lda_matched_topics.copy()
                lda_update_matched_list[exist_match_pos] = sorted_keys_lda[updated_lda_t_pos]
                lda_cw_bert_curr_matched_scores[exist_match_pos] = updated_exist_match_score
                # this is for getting all scores
                lda_cw_curr_matched_scores[exist_match_pos] = lda_cw_scores[m_i][updated_lda_t_pos]
                lda_bert_curr_matched_scores[exist_match_pos] = lda_bert_scores[m_i][updated_lda_t_pos]

                print("shouldn't be modified list", lda_matched_topics)
                print("actual modified list", lda_update_matched_list)
                if update_flag:
                    cw_bert_pos_to_update_stack.append(len(lda_matched_topics) + len(cw_bert_pos_to_update_stack))
                    matched_lda_to_update_stack.append(lda_t)
                    score_to_update_stack.append(score)
                j = updated_lda_t_pos
                lda_t = sorted_keys_lda[updated_lda_t_pos]
                score = updated_exist_match_score
                update_flag = False
        if len(lda_matched_topics) == len(sorted_keys_lda):
            break
        if lda_update_matched_list:
            lda_matched_topics = lda_update_matched_list
        # update from the bottom of the stack if it's not empty
        if cw_bert_pos_to_update_stack:
            for pos, lda_ti, score_i in zip(cw_bert_pos_to_update_stack, matched_lda_to_update_stack,
                                            score_to_update_stack):
                if pos == len(lda_matched_topics):
                    lda_matched_topics.append(lda_ti)
                    lda_cw_bert_curr_matched_scores.append(score_i)
                    # this is for getting the scores separately
                    lda_ti_pos = sorted_keys_lda.index(lda_ti)
                    lda_cw_curr_matched_scores.append(lda_cw_scores[pos][lda_ti_pos])
                    lda_bert_curr_matched_scores.append(lda_bert_scores[pos][lda_ti_pos])
                else:
                    lda_matched_topics[pos] = lda_ti
                    lda_cw_bert_curr_matched_scores[pos] = score_i
                    # for getting the scores separately
                    lda_ti_pos = sorted_keys_lda.index(lda_ti)
                    lda_cw_curr_matched_scores[pos] = lda_cw_scores[pos][lda_ti_pos]
                    lda_bert_curr_matched_scores[pos] = lda_bert_scores[pos][lda_ti_pos]
        else:
            lda_matched_topics.append(lda_t)
            lda_cw_bert_curr_matched_scores.append(score)
            # for getting the scores separately
            lda_cw_curr_matched_scores.append(lda_cw_scores[m_i][j])
            lda_bert_curr_matched_scores.append(lda_bert_scores[m_i][j])


    print(len(cw_matched_topics), len(bert_matched_topics), len(lda_matched_topics))
    # we take only topics matched with lda
    cw_matched_topics = cw_matched_topics[:len(lda_matched_topics)]
    bert_matched_topics = bert_matched_topics[:len(lda_matched_topics)]
    print("after cut: ", len(cw_matched_topics), len(bert_matched_topics), len(lda_matched_topics))
    print(cw_matched_topics, bert_matched_topics, lda_matched_topics)

    # start plotting

    cw_abs_values = get_doc_tm_values(cw_abs_topics, cw_matched_topics, corpus_years, "cw")
    lda_values = get_doc_tm_values(lda_topics, lda_matched_topics, corpus_years, "lda")
    bert_values = get_doc_tm_values(bert_topics, bert_matched_topics, corpus_years, "bert")
    years = sorted(list(set(corpus_years)))

    # Number of publications per year which is different from the sum of number of documents got
    # assigned by each model, bc each document might be assigned to different topics
    corpus_years_docs = defaultdict(int)
    for y in corpus_years:
        corpus_years_docs[y] += 1
    num_all_docs = len(corpus_years)

    cw_bert_curr_matched_scores = [-i for i in cw_bert_curr_matched_scores]
    lda_cw_bert_curr_matched_scores = [-i for i in lda_cw_bert_curr_matched_scores]
    lda_cw_curr_matched_scores = [-i for i in lda_cw_curr_matched_scores]
    lda_bert_curr_matched_scores = [-i for i in lda_bert_curr_matched_scores]

    cw_words = get_words_by_cluster(coword_tw_df, cw_topic)
    lda_words = get_words_by_topic(lda_tw_df, lda_topic)
    bert_words = get_words_by_topic(bert_tw_df, bert_topic)
    # plots
    all_matches = []
    for cw_abs_topic, bert_topic, lda_topic, score_cw_bert, score_lda_cwbert, score_lda_cw, score_lda_bert in zip(cw_matched_topics,
                                                                                    bert_matched_topics,
                                                                                    lda_matched_topics,
                                                                                    cw_bert_curr_matched_scores,
                                                                                    lda_cw_bert_curr_matched_scores,
                                                                                    lda_cw_curr_matched_scores,
                                                                                    lda_bert_curr_matched_scores):
        all_matches.append((cw_abs_topic, bert_topic, lda_topic, score_cw_bert, score_lda_cwbert, score_lda_cw, score_lda_bert))

        plot(cw_abs_name=cw_abs_topic,
             lda_topic_name=lda_topic,
             bert_topic_name=bert_topic,
             cw_abs_num=cw_matched_topics.index(cw_abs_topic),
             lda_topic_num=lda_matched_topics.index(lda_topic),
             bert_topic_num=bert_matched_topics.index(bert_topic),
             cw_abs_values=cw_abs_values,
             lda_values=lda_values,
             bert_values=bert_values,
             years=years,
             mode=mode,
             plot_value=plot_value,
             corpus_years_docs=corpus_years_docs,
             save_path=save_path,
             num_topics=num_topics)
    df_dict = {"((CW-abs, BERT, LDA, score_cw_bert, score_lda_cwbert_avg, score_lda_cw, score_lda_bert)": all_matches}
    df = pd.DataFrame(data=df_dict)
    df.to_csv(save_path + "Topic matches-{}.csv".format(mode))
