# Supplementary material for: Evaluation of unsupervised static topic models’ emergence detection ability
Source: PeerJ Comput Sci. 2025 May 30;11:e2875. doi: 10.7717/peerj-cs.2875 (PMC12192802; doi:10.7717/peerj-cs.2875)
Supplement: Supplemental Information 1 [file peerj-cs-11-2875-s001.zip › code/dstm/dtm_generator.py]

import pickle
import json
import numpy as np
import pandas as pd
import pyarrow as pa
import pyarrow.csv as csv

from sklearn.feature_extraction.text import CountVectorizer


if __name__ == '__main__':
    cv = CountVectorizer(max_df=0.95, min_df=2, stop_words='english')
    data_path = "../data/wos_wo_kw/proc_data.json"
    vocab_path = "../data/wos_wo_kw/proc_vocab.pkl"
    output_path = "../data/wos_wo_kw/dtm.csv"

    with open(data_path, 'rb') as f:
        data = json.load(f)
    corpus = data['corpus_ordered']

    with open(vocab_path, 'rb') as f:
        vocab = pickle.load(f)

    # if documents are pre-processed then we concatenate them to strings
    if isinstance(corpus[0], list):
        concat_corpus = []
        for doc in corpus:
            token_list = []
            for token_id in doc:
                if token_id == -1:
                    # skip unknown words
                    continue
                token_str = vocab[token_id]
                token_list.append(token_str)
            concat_corpus.append(" ".join(token_list))
        # change corpus to concatenated corpus for bert
        corpus = concat_corpus

    print(corpus[:10])

    df = pd.DataFrame(corpus, columns=['Article'])

    dtm = cv.fit_transform(df["Article"])
    dtm = dtm.toarray()
    print("size of dtm, ", dtm.shape)
    cols = list(cv.get_feature_names_out())
    print("size of cols, ", len(cols))
    print(cols[46466:])
    dtm_df = pd.DataFrame(dtm, columns=cols)

    # to_csv takes way too long
    # dtm_df.to_csv(output_path)

    # convert format - "old_pd_dataframe" is your "aa".
    new_pa_dataframe = pa.Table.from_pandas(dtm_df)

    # write csv
    csv.write_csv(new_pa_dataframe, output_path)
    print("done saving dtm")
