# Supplementary material for: Evaluation of unsupervised static topic models’ emergence detection ability
Source: PeerJ Comput Sci. 2025 May 30;11:e2875. doi: 10.7717/peerj-cs.2875 (PMC12192802; doi:10.7717/peerj-cs.2875)
Supplement: Supplemental Information 1 [file peerj-cs-11-2875-s001.zip › code/dstm/top_words.py]

import pickle
import pyLDAvis.gensim_models as gensimvis
import pyLDAvis
import json
import os
import pandas as pd

if __name__ == '__main__':
    data_path = 'data/bigram_3/proc_data.json'
    vocab_path = 'data/bigram_3/proc_vocab.pkl'

    with open(data_path, 'rb') as f:
        data = json.load(f)
    corpus = data['corpus_ordered']
    corpus_years = data['corpus_years']

    with open(vocab_path, 'rb') as f:
        vocab = pickle.load(f)

    model_path = "lda_models/model-10004-05-2023-15:22:20.pkl"

    with open(model_path, 'rb') as f:
        model_dict = pickle.load(f)

    lda_model = model_dict['model']
    num_topics = model_dict['num_topics']

    num_top_words = 10
    topic_words = []
    for i in range(num_topics):
        tt = lda_model.get_topic_terms(i, num_top_words)
        topic_words.append([vocab[pair[0]] for pair in tt])
    d = {'topic': [], 'top_words': []}
    for i, words_list in enumerate(topic_words):
        # iterating the rows
        d['topic'].append(i)
        d['top_words'].append(words_list)
        print("Topic: {} \n".format(i))
        print("Words: {} \n".format(words_list))
    df = pd.DataFrame(data=d)
    lda_path = 'lda-output/lda_top_words_bigram_4.csv'
    df.to_csv(lda_path)

    # getting clusters and their top words
    clusters_path = "kw_output/clusters_num_100"
    with open(clusters_path, 'r') as f:
        clusters = json.load(f)

    keys, values = zip(*sorted(zip(clusters.keys(), clusters.values()),key=lambda x:int(x[0])))
    d_kw = {'cluster': [], 'top_words': []}
    for i, words in zip(keys, values):
        d_kw['cluster'].append(int(i) - 1)
        d_kw['top_words'].append(words)

    df_kw = pd.DataFrame(data=d_kw)
    kw_path = 'kw_top_words_new.csv'
    df_kw.to_csv(kw_path)
    print()


    # # matching cluster with topic
    # matched_topics = []
    # for i, words in clusters.items():
    #     unseen_doc = vocab.doc2bow(words)
    #     vector = lda_model.get_document_topics(unseen_doc)
    #     vector.sort(key=lambda x: x[1], reverse=True)
    #     # matched_topics.append(vector[0][0])
    #     for topic in vector:
    #         if topic[0] not in matched_topics:
    #             matched_topics.append(topic[0])
    #             break
    #
    # for c, t in zip(range(len(clusters)), matched_topics):
    #     top_words_c = clusters[str(c+1)]
    #     top_words_t = topic_words[t]
    #     print(top_words_c)
    #     print(top_words_t)
    #     print()


    # visualize for lda only
    is_visualize = False
    if is_visualize:
        # Visualize the topics
        pyLDAvis.enable_notebook()
        LDAvis_data_filepath = os.path.join('./results_2/ldavis_prepared_' + str(num_topics))
        # # this is a bit time consuming - make the if statement True
        # # if you want to execute visualization prep yourself
        if 1 == 1:
            LDAvis_prepared = gensimvis.prepare(lda_model, corpus, vocab)
            with open(LDAvis_data_filepath, 'wb') as f:
                pickle.dump(LDAvis_prepared, f)
        # load the pre-prepared pyLDAvis data from disk
        with open(LDAvis_data_filepath, 'rb') as f:
            LDAvis_prepared = pickle.load(f)
        pyLDAvis.save_html(LDAvis_prepared, './results_2/ldavis_prepared_' + str(num_topics) + '.html')
