# Supplementary material for: Evaluation of unsupervised static topic models’ emergence detection ability
Source: PeerJ Comput Sci. 2025 May 30;11:e2875. doi: 10.7717/peerj-cs.2875 (PMC12192802; doi:10.7717/peerj-cs.2875)
Supplement: Supplemental Information 1 [file peerj-cs-11-2875-s001.zip › code/dstm/dist_plot_old.py]

import pickle
import numpy as np
import json
import ast
import gensim
import argparse
from datetime import datetime
import configparser
from collections import defaultdict, OrderedDict

from scipy.special import softmax

import matplotlib
import matplotlib.pyplot as plt

from bertopic import BERTopic
import pandas as pd

from sklearn.metrics.pairwise import cosine_similarity
from sentence_transformers import SentenceTransformer


def get_growth_rate(v):
    gr = np.zeros(v.shape)
    prev = v[0]
    for i, n in enumerate(v[1:]):
        gr_i = (n - prev) / prev
        prev = n
        gr[i+1] = gr_i
    return gr

def KL(P,Q):
    """ Epsilon is used here to avoid conditional code for
    checking that neither P nor Q is equal to 0. """
    epsilon = 0.00001

    # You may want to instead make copies to avoid changing the np arrays.
    P = P+epsilon
    Q = Q+epsilon

    divergence = np.sum(P*np.log(P/Q))
    return divergence


def dict_to_ordered(dict_to_order):
    ordered_keys = list(sorted(dict_to_order.keys()))
    lst_tpl = [(key, dict_to_order[key]) for key in ordered_keys]
    ordered_dict = OrderedDict(lst_tpl)
    return ordered_dict


def count_years(prob_matrix, corpus_years, num_topics, model_name):
    # we use new way to associate documents to topics for lda and bert

    # {year: [num_topics x 1]}
    counts_year = defaultdict(lambda: np.zeros(num_topics))

    if model_name == "bert":
        for topic_id, year in zip(prob_matrix, corpus_years):
            counts_year[year][topic_id] += 1
        ordered_counts_year = dict_to_ordered(counts_year)
        return ordered_counts_year

    else:

        prob_threshold = 0.6
        lowest_prob = 0.05

        for prob_vec, year in zip(prob_matrix, corpus_years):
            prob_ids = range(len(prob_vec))
            sorted_doc_probs, sorted_ids = zip(*sorted(zip(prob_vec, prob_ids), reverse=True))
            prob_sum = 0
            top_ids = []
            top_probs = []
            for prob, s_id in zip(sorted_doc_probs, sorted_ids):
                prob_sum += prob
                top_ids.append(s_id)
                top_probs.append(prob)
                if prob_sum >= prob_threshold:
                    break
            for s_id, prob in zip(top_ids, top_probs):
                if prob > lowest_prob:
                    counts_year[year][s_id] += 1
        ordered_counts_year = dict_to_ordered(counts_year)
        return ordered_counts_year


def proc_counts_year(counts_year, corpus_docs_year, y_value):
    ordered_years = list(sorted(counts_year.keys()))
    for year, counts in counts_year.items():
        for i, count in enumerate(counts):
            if y_value == "prevalence":
                counts_year[year][i] = count / corpus_docs_year[year]
            elif y_value == "accumulation":
                # we accumulate value with the previous years
                # this is a ordered dictionary, so previous values should be added already
                if ordered_years.index(year) != 0:
                    counts_year[year][i] = count + counts_year[ordered_years[ordered_years.index(year) - 1]][i]
                else:
                    counts_year[year][i] = count
    return counts_year


def plot(cw_abs_num, lda_topic_num, bert_topic_num, cw_abs_values,
         lda_values, bert_values, years, mode, save_path, plot_value, corpus_years_docs,
         num_topics=100, cw_kw_num=None, cw_kw_values=None):
    # plots
    # print(plot_value)
    y_name = None
    if plot_value == "prevalence":
        y_name = "Prevalence"
    elif plot_value == "accumulation":
        y_name = "Accumulating # of Docs"

    fig = matplotlib.pyplot.gcf()
    fig.set_size_inches(18.5, 10.5)

    fig, ax1 = plt.subplots()

    ax2 = ax1.twinx()
    ax3 = ax1.twinx()
    ax3.spines.right.set_position(("axes", 1.2))

    color = 'tab:red'
    ax1.set_xlabel('Years')
    # ax1.set_ylabel('Number of documents', color=color)
    ax1.set_ylabel('{}, CW'.format(y_name), color=color)
    lns1 = ax1.plot(years, [v for v in cw_abs_values[:, cw_abs_num].tolist()], marker='o', mfc="white", ms=5, color=color,
                    label='CW-abs-Cluster-{}'.format(cw_abs_num))
    ax1.tick_params(axis='y', labelcolor=color)
    # ax1.grid()
    ax1.set_ylim(bottom=0.)

    color = 'tab:blue'
    ax2.set_ylabel('{}, LDA'.format(y_name), color=color)
    lns2 = ax2.plot(years, lda_values[:, lda_topic_num].tolist(), marker='o', mfc="white", ms=5, color=color, label='LDA-Topic-{}'.format(lda_topic_num))
    ax2.tick_params(axis='y', labelcolor=color)
    ax2.set_ylim(bottom=0.)

    color = 'tab:green'
    ax3.set_ylabel('{}, BERT'.format(y_name), color=color)
    lns3 = ax3.plot(years, bert_values[:, bert_topic_num].tolist(), marker='o', mfc="white", ms=5, color=color,
                    label='Bert-Topic-{}'.format(bert_topic_num))
    ax3.tick_params(axis='y', labelcolor=color)
    ax3.set_ylim(bottom=0.)
    lns = lns1 + lns2 + lns3

    # if plot_value == "prevalence":
    #     values = [1/num_topics for _ in range(len(years))]
    #     color = "tab:gray"
    #     ax4 = ax1.twinx()
    #     lns4 = ax4.plot(years, values, marker='o', mfc="white", ms=5, color=color,
    #                     label='Average Prevalence')
    #     ax4.tick_params(axis='y', labelcolor=color)
    #     ax4.set_ylim(bottom=0.)
    #     lns = lns1 + lns2 + lns3 + lns4
    # elif plot_value == "accumulation":
    #     color = "tab:gray"
    #     ax4 = ax1.twinx()
    #     lns4 = ax4.plot(years, corpus_years_docs.values(), marker='o', mfc="white", ms=5, color=color,
    #                     label='Total #')
    #     ax4.tick_params(axis='y', labelcolor=color)
    #     ax4.set_ylim(bottom=0.)
    #     lns = lns1 + lns2 + lns3 + lns4

    save_name = 'Total_{}_LDA_{}_Bert_{}_CW-abs_{}.pdf'.format(num_topics, lda_topic_num, bert_topic_num, cw_abs_num)
    if mode == "keywords":
        color = "tab:cyan"
        ax5 = ax1.twinx()
        ax5.spines.right.set_position(("axes", 1.4))
        ax5.set_ylabel('{}, CW-KW'.format(y_name), color=color)
        lns5 = ax5.plot(years, cw_kw_values[:, cw_kw_num].tolist(), marker='o', mfc="white", ms=5, color=color,
                    label='CW-KW-{}'.format(cw_kw_num))
        ax5.tick_params(axis='y', labelcolor=color)
        ax5.set_ylim(bottom=0.)
        lns = lns1 + lns2 + lns3  + lns5
        save_name = 'Total_{}_LDA_{}_Bert_{}_CW-abs_{}_CW-KW_{}.pdf'.format(num_topics, lda_topic_num, bert_topic_num, cw_abs_num, cw_kw_num)


    labs = [l.get_label() for l in lns]
    plt.style.use('seaborn-dark')
    ax2.legend(lns, labs, loc=0)

    plt.savefig(save_path + save_name, bbox_inches="tight")

def extract_top_words(bert_model, lda_model, clusters_abs, num_top_words, output_path, vocab, kw_vocab=None, clusters_kw=None):
    """
    Funtion to extract top n words from all models provided.
    :param bert_model: model file path
    :param lda_model: loaded lda model
    :param clusters_abs:
    :param num_top_words:
    :param output_path:
    :param clusters_kw:
    :return:
    """
    # extract top words from all models
    # bert
    topic_model = BERTopic.load(bert_model)
    num_topics = topic_model.nr_topics
    print("number of topics: ", num_topics)
    topic_words = []
    for topic in range(num_topics):
        # in bertopic, topic starts from -1 to n - 1
        topic = topic - 1
        tt = []
        # print(topic_model.get_topic(topic))
        # print(topic_model.get_topic_info())
        for word, _ in topic_model.get_topic(topic):
            tt.append(word)
        topic_words.append(tt)
    bert_d = {'topic': [], 'top_words': []}
    for i, words_list in enumerate(topic_words):
        # iterating the rows
        bert_d['topic'].append(i)
        bert_d['top_words'].append(words_list)
        # print("Topic: {} \n".format(i))
        # print("Words: {} \n".format(words_list))
    df = pd.DataFrame(data=bert_d)

    bert_top_words_path = output_path + 'bert_top_words.csv'
    df.to_csv(bert_top_words_path)

    # lda
    topic_words = []
    for i in range(num_topics):
        tt = lda_model.get_topic_terms(i, num_top_words)
        topic_words.append([vocab[pair[0]] for pair in tt])
    lda_d = {'topic': [], 'top_words': []}
    for i, words_list in enumerate(topic_words):
        # iterating the rows
        lda_d['topic'].append(i)
        lda_d['top_words'].append(words_list)
        # print("Topic: {} \n".format(i))
        # print("Words: {} \n".format(words_list))
    df = pd.DataFrame(data=lda_d)
    lda_path = output_path + 'lda_top_words.csv'
    df.to_csv(lda_path)

    # co-words
    # getting clusters and their top words
    # this one is specifically for inputs that include abstracts
    keys, values = zip(*sorted(zip(clusters_abs.keys(), clusters_abs.values()),key=lambda x:int(x[0])))

    d_cw_abs = {'cluster': [], 'top_words': []}
    for i, words in zip(keys, values):
        d_cw_abs['cluster'].append(int(i) - 1)
        # order words by its frequency using the vocab
        words_freq = []
        for word in words:
            if word not in vocab.token2id:
                freq = 0
            else:
                freq = vocab.cfs[vocab.token2id[word]]
            words_freq.append((word, freq))
        # print(words_freq)
        words_freq = sorted(words_freq, key=lambda x: x[1], reverse=True)
        top_words = words_freq[:top_n_words]
        top_words = [w[0] for w in top_words]
        d_cw_abs['top_words'].append(top_words)

    df_cw_abs = pd.DataFrame(data=d_cw_abs)
    cw_abs_path = save_path + 'cw_top_words_abstracts.csv'
    df_cw_abs.to_csv(cw_abs_path)

    # OPTIONAL for the keywords with co-words approach
    if clusters_kw:
        # co-words
        # getting clusters and their top words
        # this one is specifically for inputs that include abstracts
        keys, values = zip(*sorted(zip(clusters_kw.keys(), clusters_kw.values()), key=lambda x: int(x[0])))
        d_cw_kw = {'cluster': [], 'top_words': []}
        for i, words in zip(keys, values):
            d_cw_kw['cluster'].append(int(i) - 1)
            # order words by its frequency using the vocab
            words_freq = []
            for word in words:
                # use keywords vocab
                freq = kw_vocab.cfs[kw_vocab.token2id[word]]
                words_freq.append((word, freq))
            # print(words_freq)
            words_freq = sorted(words_freq, key=lambda x: x[1], reverse=True)
            top_words = words_freq[:top_n_words]
            top_words = [w[0] for w in top_words]
            d_cw_kw['top_words'].append(top_words)

        df_cw_kw = pd.DataFrame(data=d_cw_kw)
        cw_kw_path = save_path + 'cw_top_words_keywords.csv'
        df_cw_kw.to_csv(cw_kw_path)
    else:
        d_cw_kw = None

    return lda_d, bert_d, d_cw_abs, d_cw_kw

def repace_char(word):
    special = [' ', '-']
    for c in special:
        if c in word:
            word = word.replace(c, '_')
    return word

def get_overlap(words_1, words_2):
    new_words_1 = []
    new_words_2 = []
    for w in words_1:
        new_words_1.append(repace_char(w))
    for w in words_2:
        new_words_2.append(repace_char(w))
    overlap_list = [v for v in words_1 if v in words_2]
    rate = len(overlap_list) / len(words_1)
    return rate

def get_cosine_similarity(feature_vec_1, feature_vec_2):
    return cosine_similarity(feature_vec_1.reshape(1, -1), feature_vec_2.reshape(1, -1))[0][0]

# def get_embedding_similarity(sent_1: str, sent_2: str):
#     sentence_model = SentenceTransformer("pritamdeka/S-BioBert-snli-multinli-stsb")
#     emb1 = sentence_model.encode(sent_1)
#     emb2 = sentence_model.encode(sent_2)
#     return get_cosine_similarity(emb1, emb2)


def get_embedding(sent: str, sentence_model):
    return sentence_model.encode(sent)


def get_average_embedding(words: list):
    # load word2vec
    model = gensim.models.KeyedVectors.load_word2vec_format('glove-wiki-gigaword-300',
                                                            binary=True)

    # your inputs
    # first_sentence_list = ['driver', 'backs', 'into', 'stroller', 'with', 'child', ',', 'drives', 'off']
    # second_sentence_list = ['driver', 'backs', 'into', 'mom', ',', 'stroller', 'with', 'child', 'then', 'drives', 'off']

    # remove oov
    first = [word for word in words if word in model.key_to_index]
    # second = [word for word in second_sentence_list if word in model.key_to_index]

    # average word embeddings to get sentence embeddings
    first_sent_embedding = np.mean(model[first], axis=0)
    # second_sent_embedding = np.mean(model[second], axis=0)


    # calculate similarities
    # result = cosine_similarity(first_sent_embedding.reshape(1, -1), second_sent_embedding.reshape(1, -1))
    #
    # print(result)
    return first_sent_embedding


def get_value_by_topic(topic_id, values, strategy):
    # values are a list of top words
    if strategy == "OVERLAP":
        # print(topic_id)
        # print(values)
        # then return a list of words
        return values["top_words"][topic_id]
    elif strategy == "COSINE":
        # then return a feature vector
        sent = ' '.join(values["top_words"][topic_id])
        sentence_model = SentenceTransformer("pritamdeka/S-BioBert-snli-multinli-stsb")
        return get_embedding(sent, sentence_model)
    elif strategy == "KLD":
        # return a list of document counts
        return values[:, topic_id]


def calculate_score(values_1, values_2, strategy):
    """
    A function to calculate matching score/distance. The lower the score is, the more similar two topics are.
    Input:
    values_1: The value for topic 1 to compare. It can be a list words, or a feature vector or a prob distribution.
    values_2: The second value for topic 2 to compare.
    mode: Types for score function to use. It can be from one of the following: ["OVERLAP", "COSINE", "KLD"].
    """
    # lower score indicate more similar
    if strategy == "OVERLAP":
        # score is words overlap rate, we use minus as the score
        return -(get_overlap(values_1, values_2))
    elif strategy == "COSINE":
        # score is consine similarity
        return get_cosine_similarity(values_1, values_2)
    elif strategy == "KLD":
        # calculate kl divergence between two prob distributions
        values_1 = softmax(values_1)
        values_2 = softmax(values_2)
        return KL(values_1, values_2)
    else:
        # function not defined
        assert NameError


def get_score(t_1, t_2, values_1, values_2, strategy):
    value_1 = get_value_by_topic(t_1, values_1, strategy)
    value_2 = get_value_by_topic(t_2, values_2, strategy)
    score = calculate_score(values_1=value_1, values_2=value_2, strategy=strategy)
    return score

def get_growth_rate_by_year(tmp_values, year):
    y_id = years.index(year)
    prev_v = tmp_values[y_id - 1]
    p_prev = tmp_values[y_id - 2]
    pp_prev = tmp_values[y_id - 3]
    ppp_prev = tmp_values[y_id - 4]
    gr = float((prev_v + p_prev) / (ppp_prev + pp_prev + p_prev + p_prev))
    return gr


if __name__ == '__main__':
    parser = argparse.ArgumentParser()
    parser.add_argument("-n", "--data_name", help="Provide dataset name to be processed, can be ['acl', 'wos', 'enron']")
    args = parser.parse_args()

    data_name = args.data_name

    config = configparser.ConfigParser(allow_no_value=True)
    config.read("config_{}.ini".format(data_name))
    config_section = "MATCHING"
    configs = config[config_section]
    data_path = configs["Data_path"]
    vocab_path = configs["Vocab"]
    print("vocab path", vocab_path)
    kw_vocab_path = configs["Vocab_kw"]
    print(configs)
    cw_abs_dir = configs["Cw_abs_output"]
    cw_kw_dir = configs["Cw_kw_output"]
    # NB: this mode is different from the mode in cw_clusters
    # here we have two options ["keywords", "abstracts_only"]
    # the former indicates that we have 4 methods to compare, which includes keywords as inputs
    # the latter indicates that we have only 3 methods to compare, which doesn't include keywords as inputs
    mode = configs["Mode"]
    save_path = configs["Save_path"]
    clusters_path_cw_kw = configs["Clusters_path_kw"]
    clusters_path_cw_abs = configs["Clusters_path_abs"]
    num_clusters = int(configs["Num_clusters"])
    top_n_words = int(configs["Top_n_words"])
    lda_path = configs["Lda_path"]
    bert_model_file = configs["Bert_model_file"]
    bert_topics_file = configs["Bert_topics_file"]
    matching_strategy = configs["Matching_strategy"]
    plot_value = configs["Plot_value"]
    peak_min = float(configs["Peak_min"])
    pre_kw_bad_clusters = ast.literal_eval(configs['Kw_bad_topics'])
    print(data_path)
    print(matching_strategy)
    print(plot_value)

    # if mode == "keywords":
    #     methods = ["bert", "lda", "cw_abstracts", "cw_kw"]
    # elif mode == "abstracts_only":
    #     methods = ["bert", "lda", "cw_abstracts"]
    # else:
    #     raise ValueError

    with open(data_path, 'rb') as f:
        data = json.load(f)
    corpus = data['corpus']
    if "enron" in data_path:
        corpus_years = data['corpus_dates']
        corpus_years = [datetime.strptime(dt, '%Y-%m-%d %H:%M:%S') for dt in corpus_years]
        corpus_years = [dt.strftime('%Y-%m') for dt in corpus_years]
    else:
        corpus_years = data['corpus_years']

    with open(vocab_path, 'rb') as f:
        vocab = pickle.load(f)

    if mode == "keywords":
        with open(kw_vocab_path, 'rb') as f:
            vocab_kw = pickle.load(f)
    else:
        vocab_kw = None

    with open(lda_path, 'rb') as f:
        lda_model_dict = pickle.load(f)

    lda_model = lda_model_dict['model']
    num_topics = lda_model_dict['num_topics']
    print(num_topics)
    assert num_topics == num_clusters

    # load clusters
    with open(clusters_path_cw_abs, 'r') as f:
        clusters_cw_abs = json.load(f)
    # if we don't have keywords method
    clusters_cw_kw = None
    if mode == "keywords":
        with open(clusters_path_cw_kw, 'r') as f:
            clusters_cw_kw = json.load(f)

    # TODO: write a function for getting the prob_matrix
    # load bert topic prob matrix
    with open(bert_topics_file, 'r') as f:
        bert_topics_list = json.load(f)

    print("inspect the vocab")
    print(len(vocab))
    # get lda prob matrix
    lda_prob_matrix = np.zeros(shape=(len(corpus), num_topics))
    for i, doc in enumerate(corpus):
        probs = lda_model.get_document_topics(doc, minimum_probability=0.0001)

        if len(probs) != num_topics:
            for prob in probs:
                lda_prob_matrix[i][prob[0]] = prob[1]
            continue
        vec = [p[1] for p in probs]
        lda_prob_matrix[i] = vec
    # pd.DataFrame(prob_matrix).to_csv('lda_prob_matrix.csv')
    # print("finish saving lda prob matrix")

    cw_kw_prob_matrix = None
    # load co-words prob matrix
    cw_file_abs = cw_abs_dir + "cw_prob_matrix_{}_{}.json".format(num_clusters, "abstracts")
    with open(cw_file_abs, 'r') as f:
        cw_abs_prob_matrix = json.load(f)
    if mode == "keywords":
        # we then have 4 methods to compare
        cw_file_kw = cw_kw_dir + "cw_prob_matrix_{}_{}.json".format(num_clusters, "keywords")
        with open(cw_file_kw, 'r') as f:
            cw_kw_prob_matrix = json.load(f)
        cw_kw_prob_matrix = np.asarray(cw_kw_prob_matrix)
    # elif mode is "abstracts_only", we compare only 3 methods

    # get counts_year
    lda_counts_year = count_years(lda_prob_matrix, corpus_years, num_topics, model_name="lda")
    bert_counts_year = count_years(bert_topics_list, corpus_years, num_topics, model_name="bert")

    # getting counts_year for cw
    # old ways of associating documents to cw clusters
    # cw_abs_counts_year = defaultdict(lambda: np.zeros(num_topics))
    # for prob_vec, year in zip(cw_abs_prob_matrix, corpus_years):
    #     for c_id, prob in enumerate(prob_vec):
    #         if prob > 0:
    #             cw_abs_counts_year[year][c_id] += 1
    # cw_abs_counts_year = dict_to_ordered(cw_abs_counts_year)
    cw_abs_counts_year = count_years(cw_kw_prob_matrix, corpus_years, num_topics, model_name='cw')

    if mode == "keywords":
        # we compare two cw inputs
        # new ways to associate documents with clusters
        # we associate documents with all clusters when the probability is bigger than zero
        cw_kw_counts_year = defaultdict(lambda: np.zeros(num_topics))
        for prob_vec, year in zip(cw_kw_prob_matrix, corpus_years):
            for c_id, prob in enumerate(prob_vec):
                if prob > 0:
                    cw_kw_counts_year[year][c_id] += 1
        cw_kw_counts_year = dict_to_ordered(cw_kw_counts_year)
    # elif mode is abstracts_only, we use only abs_counts_year

    # Number of publications per year which is different from the sum of number of documents got
    # assigned by each model, bc each document might be assigned to different topics
    corpus_years_docs = defaultdict(int)
    for y in corpus_years:
        corpus_years_docs[y] += 1
    num_all_docs = len(corpus_years)

    # TODO: write a function to first normalize then stack the values
    # decide if we normalize the counts by the total number of docs that belong to each topic per year
    # NB! the denominator is different from the number of publications per year
    # is_normalize = True
    # plot_value can be one of the following ["accumulation", "prevalence"]

    # normalize for LDA
    lda_counts_year = proc_counts_year(lda_counts_year, corpus_years_docs, plot_value)

    # normalize for Bert
    bert_counts_year = proc_counts_year(bert_counts_year, corpus_years_docs, plot_value)

    # first normalize then stack the values
    years = sorted(list(lda_counts_year.keys()))
    lda_values = []
    for year in years:
        lda_values.append(lda_counts_year[year])
    # print(lda_counts_year)
    lda_values = np.stack(lda_values)
    # for both lda and bert, years should be the same
    bert_values = []
    for year in years:
        bert_values.append(bert_counts_year[year])
    bert_values = np.stack(bert_values)

    # normalize for cw
    cw_abs_counts_year = proc_counts_year(cw_abs_counts_year, corpus_years_docs, plot_value)
    cw_abs_years = sorted(list(cw_abs_counts_year.keys()))
    cw_abs_values = []
    for year in years:
        cw_abs_values.append(cw_abs_counts_year[year])
    cw_abs_values = np.stack(cw_abs_values)
    cw_kw_values = None
    if mode == "keywords":
        cw_kw_counts_year = proc_counts_year(cw_kw_counts_year, corpus_years_docs, plot_value)
        cw_kw_years = sorted(list(cw_kw_counts_year.keys()))
        cw_kw_values = []
        for year in years:
            cw_kw_values.append(cw_kw_counts_year[year])
        cw_kw_values = np.stack(cw_kw_values)

    # print(lda_values)
    # filter out topics/clusters when the peak number of documents are lower than x
    # using peak min
    lda_bad_topics = []
    for i in range(lda_values.shape[1]):
        year_values = lda_values[:, i]
        if max(year_values) < peak_min:
            if i not in lda_bad_topics:
                lda_bad_topics.append(i)
    print("bad topics in lda: ", lda_bad_topics)
    bert_bad_topics = []
    for i in range(bert_values.shape[1]):
        year_values = bert_values[:, i]
        if max(year_values) < peak_min:
            if i not in bert_bad_topics:
                bert_bad_topics.append(i)
    print("bad topics in bert: ", bert_bad_topics)

    cw_abs_bad_clsters = []
    for i in range(cw_abs_values.shape[1]):
        year_abs_values = cw_abs_values[:, i]
        if max(year_abs_values) < peak_min:
            cw_abs_bad_clsters.append(i)
    print("bad clusters in cw_abstracts: ", cw_abs_bad_clsters)

    if mode == "keywords":
        cw_kw_bad_clsters = []
        for i in range(cw_kw_values.shape[1]):
            year_kw_values = cw_kw_values[:, i]
            if max(year_kw_values) < peak_min:
                cw_kw_bad_clsters.append(i)
        if pre_kw_bad_clusters:
            for i in pre_kw_bad_clusters:
                if i not in cw_kw_bad_clsters:
                    cw_kw_bad_clsters.append(i)
        print("bad clusters in cw_keywords: ", cw_kw_bad_clsters)

    # extracting all top words from three models and using different matching strategy
    # we can choose matching strategy from ["OVERLAP", "COSINE", "KLD"]
    # TODO: write a funtion for this matching part
    # pre-calculate all values needed
    values_lda = []
    values_bert = []
    values_cw_abs = []
    values_cw_kw = None
    if matching_strategy in ["OVERLAP", "COSINE"]:
        # pre-computed lists of top words
        values_lda, values_bert, values_cw_abs, values_cw_kw = extract_top_words(
            bert_model=bert_model_file,
            lda_model=lda_model,
            clusters_abs=clusters_cw_abs,
            clusters_kw=clusters_cw_kw,
            vocab=vocab,
            kw_vocab=vocab_kw,
            output_path=save_path, num_top_words=top_n_words)
    elif matching_strategy == "KLD":
        # calculate lists of probablity distribution
        values_lda = lda_values
        values_bert = bert_values
        values_cw_abs = cw_abs_values
        values_cw_kw = cw_kw_values # can be None
    else:
        assert NameError

    # first match LDA and Bert
    # we match bert to LDA
    bert_matched_topics = []
    bert_matched_score = []
    # creating a list of remaining topics after filtering from bad topic lists
    LDA_topics = [t for t in list(range(num_topics)) if t not in lda_bad_topics]
    BERT_topics = [t for t in list(range(num_topics)) if t not in bert_bad_topics]
    CW_abs_topics = [t for t in list(range(num_topics)) if t not in cw_abs_bad_clsters]
    if mode == "keywords":
        CW_kw_topics = [t for t in list(range(num_topics)) if t not in cw_kw_bad_clsters]
    for t_l in LDA_topics:
        min_score = float('inf')
        min_topic = None
        for t_b in BERT_topics:
            # use a function to get different values with different strategies
            score = get_score(t_l, t_b, values_lda, values_bert, matching_strategy)
            if score < min_score:
                min_score = score
                min_topic = t_b
        bert_matched_topics.append(min_topic)
        bert_matched_score.append(min_score)
    # then match cw_abs to LDA and BERT
    cw_abs_matched_topics = []
    cw_abs_matched_score = []
    for (t_l, t_b) in zip(LDA_topics, bert_matched_topics):
        min_sum_score = float('inf')
        min_topic = None
        for t_c in CW_abs_topics:
            score_1 = get_score(t_l, t_c, values_lda, values_cw_abs, matching_strategy)
            score_2 = get_score(t_b, t_c, values_bert, values_cw_abs, matching_strategy)
            if (score_1 + score_2) < min_sum_score:
                min_sum_score = score_1 + score_2
                min_topic = t_c
        cw_abs_matched_topics.append(min_topic)
        cw_abs_matched_score.append(min_sum_score)
    if mode == "keywords":
        # we also match keywords approach
        cw_kw_matched_topics = []
        cw_kw_matched_score = []
        for (t_l, t_b, t_ca) in zip(LDA_topics, bert_matched_topics, cw_abs_matched_topics):
            min_sum_score = float('inf')
            min_topic = None
            for t_ck in CW_kw_topics:
                # TODO match only with LDA? for overlap
                score_1 = get_score(t_l, t_ck, values_lda, values_cw_kw, matching_strategy)
                score_2 = get_score(t_b, t_ck, values_bert, values_cw_kw, matching_strategy)
                score_3 = get_score(t_ca, t_ck, values_cw_abs, values_cw_kw, matching_strategy)
                if matching_strategy in ["OVERLAP", "COSINE"]:
                    score_sum = score_1
                else:
                    score_sum = sum([score_1, score_2, score_3])
                if score_sum < min_sum_score:
                    min_sum_score = score_sum
                    min_topic = t_ck
            cw_kw_matched_topics.append(min_topic)
            cw_kw_matched_score.append(min_sum_score)

    # matched_cluster = []
    # matched_lda_topics = []
    # matched_bert_topics = []
    # # match cw with lda and bert
    # for n in range(num_topics):
    #     if n not in bad_small_clsters:
    #         print("For cluster : ", n)
    #         matched_cluster.append(n)
    #         c1 = cw_values[:, n]
    #         c1_sm = softmax(c1)
    #         kls = []
    #         kls_bert = []
    #         for i in range(num_topics):
    #             t1 = values[:, i]
    #             t1_sm = softmax(t1)
    #             kl = KL(c1_sm, t1_sm)
    #             kls.append(kl)
    #             # print(kl)
    #         for j in range(num_topics):
    #             # for bert
    #             bert_t1 = bert_values[:, j]
    #             bert_t1_sm = softmax(bert_t1)
    #             kl_bert = KL(c1_sm, bert_t1_sm)
    #             kls_bert.append(kl_bert)
    #
    #         # for lda
    #         min_kl = float('inf')
    #         min_index = None
    #         for i, kl in enumerate(kls):
    #             if kl < min_kl and (i not in bad_topics):
    #                 min_kl = kl
    #                 min_index = i
    #         print("min is : {}, most similar topic is {}".format(min_kl, min_index))
    #         matched_lda_topics.append((min_index, min_kl))
    #
    #         # for bert
    #         min_bert_kl = float('inf')
    #         min_index_b = None
    #         for i, kl in enumerate(kls_bert):
    #             if kl < min_bert_kl and (i not in bert_bad_topics):
    #                 min_bert_kl = kl
    #                 min_index_b = i
    #         print("min for bert is: {}, most similar topic in bert is {}".format(min_bert_kl, min_index_b))
    #         matched_bert_topics.append((min_index_b, min_bert_kl))

    # dedup_lda_matches = {}
    # dedup_bert_matches = {}
    # for lda_topic, bert_topic, cw_abs_topic in zip(LDA_topics, bert_matched_topics, cw_abs_matched_topics):
    #     lda_num, kl = lda_tup
    #     bert_num, klb = bert_tup
    #     if lda_num not in dedup_lda_matches.keys():
    #         dedup_lda_matches[lda_num] = (kl, cluster, bert_num)
    #     else:
    #         if kl < dedup_lda_matches[lda_num][0]:
    #             dedup_lda_matches[lda_num] = (kl, cluster, bert_num)
    #     if bert_num not in dedup_bert_matches.keys():
    #         dedup_bert_matches[bert_num] = (klb, cluster, lda_num)
    #     else:
    #         if klb < dedup_bert_matches[bert_num][0]:
    #             dedup_bert_matches[bert_num] = (klb, cluster, lda_num)

    # all_gr_cw = []
    # all_gr_lda = []
    # all_gr_bert = []
    # all_matches = []
    # year_gr = 1995
    # for topic_num, tup in dedup_lda_matches.items():
    #     kl, cluster, bert_num = tup
    #     plot(cluster, topic_num, bert_num, cw_values, values, bert_values)
    #
    #     all_matches.append((cluster, topic_num, bert_num))
    #     # all_gr_bert.append(get_growth_rate_by_year([v for v in bert_values[:, bert_num].tolist()], year_gr))
    #     # all_gr_lda.append(get_growth_rate_by_year([v for v in values[:, topic_num].tolist()], year_gr))
    #     # all_gr_cw.append(get_growth_rate_by_year([v for v in cw_values[:, cluster].tolist()], year_gr))
    #
    # for bert_num, tup in dedup_bert_matches.items():
    #     klb, cluster, topic_num = tup
    #     plot(cluster, topic_num, bert_num, cw_values, lda_values, bert_values)
    #
    #     all_matches.append((cluster, topic_num, bert_num))
    #     # all_gr_bert.append(get_growth_rate_by_year([v for v in bert_values[:, bert_num].tolist()], year_gr))
    #     # all_gr_lda.append(get_growth_rate_by_year([v for v in values[:, topic_num].tolist()], year_gr))
    #     # all_gr_cw.append(get_growth_rate_by_year([v for v in cw_values[:, cluster].tolist()], year_gr))
    #
    # df_dict = {"(CW, LDA, BERT)": all_matches, "CW": all_gr_cw, "LDA": all_gr_lda, "BERT": all_gr_bert}
    # df = pd.DataFrame(data=df_dict)
    # df.to_csv("Growth rate for matches.csv")

    # plots
    all_matches = []
    if mode == "keywords":
        for lda_topic, bert_topic, cw_abs_topic, cw_kw_topic, score_b, score_cwabs, score_cwkw in zip(LDA_topics, bert_matched_topics, cw_abs_matched_topics, cw_kw_matched_topics, bert_matched_score, cw_abs_matched_score, cw_kw_matched_score):
            all_matches.append((lda_topic, bert_topic, cw_abs_topic, cw_kw_topic, score_b, score_cwabs, score_cwkw))
            plot(cw_abs_num=cw_abs_topic,
                 lda_topic_num=lda_topic,
                 bert_topic_num=bert_topic,
                 cw_abs_values=cw_abs_values,
                 lda_values=lda_values,
                 bert_values=bert_values,
                 years=years,
                 mode=mode,
                 plot_value=plot_value,
                 corpus_years_docs=corpus_years_docs,
                 save_path=save_path,
                 num_topics=num_topics,
                 cw_kw_num=cw_kw_topic,
                 cw_kw_values=cw_kw_values)
            df_dict = {"(LDA, BERT, CW-abs, CW-KW, score_bert, score_cwabs, score_cwkw)": all_matches}
    elif mode == "abstracts_only":
        for lda_topic, bert_topic, cw_abs_topic, score_b, score_cwabs in zip(LDA_topics, bert_matched_topics, cw_abs_matched_topics, bert_matched_score, cw_abs_matched_score):
            all_matches.append((lda_topic, bert_topic, cw_abs_topic, score_b, score_cwabs))
            plot(cw_abs_num=cw_abs_topic,
                 lda_topic_num=lda_topic,
                 bert_topic_num=bert_topic,
                 cw_abs_values=cw_abs_values,
                 lda_values=lda_values,
                 bert_values=bert_values,
                 years=years,
                 mode=mode,
                 plot_value=plot_value,
                 corpus_years_docs=corpus_years_docs,
                 save_path=save_path,
                 num_topics=num_topics)
        df_dict = {"(LDA, BERT, CW-abs, CW-KW, score_bert, score_cwabs)": all_matches}
    else:
        assert NameError

    df = pd.DataFrame(data=df_dict)
    df.to_csv(save_path + "Topic matches-{}.csv".format(mode))
