# Supplementary material for: Evaluation of unsupervised static topic models’ emergence detection ability
Source: PeerJ Comput Sci. 2025 May 30;11:e2875. doi: 10.7717/peerj-cs.2875 (PMC12192802; doi:10.7717/peerj-cs.2875)
Supplement: Supplemental Information 1 [file peerj-cs-11-2875-s001.zip › code/dstm/lda.py]

import gensim
from gensim.models import CoherenceModel
import pickle
import json
from collections import defaultdict
import matplotlib.pyplot as plt
import numpy as np
import configparser
from datetime import datetime
import random

import os


if __name__ == '__main__':
    # get time
    # datetime object containing current date and time
    now = datetime.now()

    # dd/mm/YY H:M:S
    dt_string = now.strftime("%d-%m-%Y-%H:%M:%S")
    print("date and time =", dt_string)

    config = configparser.ConfigParser(allow_no_value=True)
    config.read("config_wos.ini")
    config_section = "LDA"
    configs = config[config_section]
    data_path = configs["Data_path"]
    vocab_path = configs["Vocab"]
    print(configs)
    output_path = configs["Output"]
    MAX_NUM_TOPICS = int(configs["Max_num_topics"])
    MIN_NUM_TOPICS = int(configs["Min_num_topics"])
    gap = int(configs["Gap"])
    coherence_method = configs["Coherence"]
    held_out_pctg = float(configs["Percentage"])
    seed = int(configs["Random_seed"])
    save_all = configs.getboolean("Save_all")
    print("save all {}".format("yes" if save_all else "no"))
    print(data_path)

    # start is the number of topic we start to explore
    topic_range = list(range(MIN_NUM_TOPICS, MAX_NUM_TOPICS + 1, gap))
    # hard-code the first number of topic to 1 if it's 0
    if topic_range[0] == 0:
        topic_range[0] = 1
    print(topic_range)

    random.seed(seed)

    with open(data_path, 'rb') as f:
        data = json.load(f)
    corpus = data['corpus']
    if "enron" in str(output_path):
        corpus_years = data["corpus_dates"]
    else:
        corpus_years = data['corpus_years']

    with open(vocab_path, 'rb') as f:
        vocab = pickle.load(f)

    # split train, val dataset
    # randomize the indexes and keep the order fixed

    # create validation set and the training set
    corpus_size = len(corpus)
    print("whole corpus size before split: ", corpus_size)
    train_size = int(corpus_size * (1 - held_out_pctg))

    train_index = sorted(random.sample(range(len(corpus)), train_size))
    test_index = sorted(set(range(len(corpus))) - set(train_index))
    train_corpus = [corpus[i] for i in train_index]
    val_corpus = [corpus[j] for j in test_index]

    print("training corpus size: ", len(train_corpus))
    print("validation corpus size: ", len(val_corpus))

    # prepare inputs for coherence score
    val_inputs_coh = []
    train_inputs_coh = []
    for doc in val_corpus:
        val_input_coh = []
        for t in doc:
            val_input_coh.append(vocab[t[0]])
        val_inputs_coh.append(val_input_coh)
    for doc in train_corpus:
        train_input_coh = []
        for t in doc:
            train_input_coh.append(vocab[t[0]])
        train_inputs_coh.append(train_input_coh)

    model_dict = defaultdict(list)

    for num_topic in topic_range:
        # build lda model
        lda_model = gensim.models.ldamodel.LdaModel(corpus=train_corpus,
                                                    id2word=vocab,
                                                    num_topics=num_topic,
                                                    random_state=100,
                                                    update_every=1,
                                                    chunksize=100,
                                                    passes=10,
                                                    alpha='auto',
                                                    per_word_topics=True)
        model_dict['model'].append(lda_model)
        # compute the log perplexity
        perplexity = round(np.exp2(-1 * lda_model.log_perplexity(train_corpus)), 5)
        model_dict['perplexity'].append(perplexity)
        print('number of topic: {}, perplexity: {}'.format(num_topic, perplexity))
        # compute the average topic coherence score
        coherence_model_lda = CoherenceModel(model=lda_model, texts=train_inputs_coh, corpus=vocab,
                                             coherence=coherence_method)
        coherence_lda = coherence_model_lda.get_coherence()
        model_dict['coherence'].append(coherence_lda)

        print('Coherence Score: ', round(coherence_lda, 2))

    perplexities = model_dict['perplexity']
    coherences = model_dict['coherence']

    color = 'tab:red'
    fig, ax1 = plt.subplots()
    # ax1.set_title('Perplexity and Coherence')
    ax1.set_ylabel('Perplexity', color=color)
    ax1.set_xlabel('Number of topics')
    lns1 = ax1.plot(topic_range, perplexities, '--o', color=color, label='perplexity')
    ax1.tick_params(axis='y', labelcolor=color)
    ax1.grid()

    ax2 = ax1.twinx()  # instantiate a second axes that shares the same x-axis
    color = 'tab:blue'
    # the average topic coherence
    ax2.set_ylabel('Coherence', color=color)
    lns2 = ax2.plot(topic_range, coherences, '--o', color=color, label='coherence')
    ax2.tick_params(axis='y', labelcolor=color)
    # plt.show()
    # added these three lines
    lns = lns1 + lns2
    labs = [l.get_label() for l in lns]
    ax2.legend(lns, labs, loc=0)

    plot_path = 'perplexity_coherence_analysis' + dt_string + '.pdf'
    plt.savefig(output_path + plot_path, bbox_inches="tight")

    # select and save the model that has the smallest perplexity
    if not save_all:
        index_min = np.argmin(perplexities)
        model = model_dict['model'][index_min]
        num_topic = topic_range[index_min]

        out_model_name = 'model' + str(num_topic) + dt_string + '.pkl'
        out_model_path = os.path.join(output_path, out_model_name)
        print(out_model_path)
        with open(out_model_path, 'wb') as f:
            pickle.dump({'model': model, 'perplexity': perplexities[index_min], 'coherence': coherences[index_min], 'num_topics': num_topic}, f)

        if 100 in topic_range:
            exp_model_100_path = 'model-100' + dt_string + '.pkl'
            print(exp_model_100_path)
            index = topic_range.index(100)
            # hard coded to save the last model which should have 100 number of topics
            with open(output_path + exp_model_100_path, 'wb') as f:
                pickle.dump({'model': model_dict['model'][index], 'perplexity': perplexities[index], 'coherence': coherences[index], 'num_topics': topic_range[index]}, f)
    # or save all models
    else:
        for index, model in enumerate(model_dict['model']):
            num_topic = topic_range[index]
            out_model_name = 'model' + str(num_topic) + dt_string + '.pkl'
            out_model_path = os.path.join(output_path, out_model_name)
            print(out_model_path)
            with open(out_model_path, 'wb') as f:
                pickle.dump({'model': model, 'perplexity': perplexities[index], 'coherence': coherences[index],
                             'num_topics': num_topic}, f)

    now = datetime.now()
    # dd/mm/YY H:M:S
    dt_string = now.strftime("%d-%m-%Y-%H:%M:%S")
    print("date and time =", dt_string)
