# Supplementary material for: Evaluation of unsupervised static topic models’ emergence detection ability
Source: PeerJ Comput Sci. 2025 May 30;11:e2875. doi: 10.7717/peerj-cs.2875 (PMC12192802; doi:10.7717/peerj-cs.2875)
Supplement: Supplemental Information 1 [file peerj-cs-11-2875-s001.zip › code/dstm/cw-cluster.py]

import numpy as np
import json
import pickle
import configparser
from gensim.corpora import Dictionary
import itertools
import pandas as pd
import scipy.cluster.hierarchy as spc
from collections import defaultdict


def tokenize(cwords):
    results = []
    for cw in cwords:
        cw = cw.lower()
        cw = cw.split(';')
        cw = [w.strip()for w in cw]
        results.append(cw)
    return results


def get_cluster_by_id(v, ids, i):
    return ids[list(v.keys()).index(i)]


if __name__ == '__main__':
    config = configparser.ConfigParser(allow_no_value=True)
    config.read("config_wos.ini")
    print(config.sections())

    config_section = "COWORDS"
    configs = config[config_section]
    input = configs["Input"]
    processed_input = configs['Data_path']
    vocab_path = configs['Vocab']
    output_dir = configs["Output"]
    print(configs)
    mode = configs["Mode"]
    num_clusters = int(configs["Num_clusters"])
    lower_frequency = int(configs["Lower_frequency"])
    print(input)

    if mode == "keywords":
        # take the original dataframe and extract keywords following with pre-processing
        # filter out NAs and the publication year before 1990
        cols = {'Article.Title': 'string',
                'Author.Keywords': 'string',
                'Abstract': 'string',
                'Publication.Year': 'float64'}
        df_raw = pd.read_csv(input, encoding='ISO-8859-1',
                             usecols=[k for k in cols.keys()], dtype=cols,
                             low_memory=True)  # .sample(5000)  # <-- uncomment to add random sampling for testing purposes
        df_output = df_raw.dropna(
            subset=['Abstract', 'Publication.Year', 'Author.Keywords'])  # drop documents without year and abstract
        df_output = df_output.astype({'Publication.Year': 'int'})  # cast to the year to int instead of string
        df_output = df_output[df_output['Publication.Year'] >= 1990]  # filter out the publications that after 1990
        df_output = df_output[df_output['Publication.Year'] < 2021]

        # cw_ids = list(df_raw['Unamed: 0'])
        cws = list(df_output['Author.Keywords'])
        # list of lists
        cws_proc = tokenize(cws)

        # report some stats

        num_cws = sum([len(ks) for ks in cws_proc])
        print("Number of keywords: ", num_cws)
        print("Average number of keywords per doc: ", num_cws / len(cws_proc))
        uniq_cw = set([cw for doc in cws_proc for cw in doc])
        print("Number of unique keywords: ", len(uniq_cw))

        vocab = Dictionary(cws_proc)

        lower_freq = {k: v for k, v in vocab.cfs.items() if v <= lower_frequency}
        vocab.filter_tokens(bad_ids=(list(lower_freq.keys())))

        # save kw vocab
        with open(output_dir + "vocab_kw.pkl", 'wb') as f:
            pickle.dump(vocab, f)
        # Convert `document` into the bag-of-words (BoW) format = list of `(token_id, token_count)` tuples.
        corpus = [vocab.doc2bow(text) for text in cws_proc]
        corpus_years = df_output['Publication.Year']

    if mode == "abstracts":
        # load already pre-processed dataset and vocab
        with open(vocab_path, 'rb') as f:
            vocab = pickle.load(f)

        with open(processed_input, 'rb') as f:
            data = json.load(f)
        corpus = data['corpus']
        if "enron" in output_dir:
            corpus_years = data['corpus_dates']
        else:
            corpus_years = data['corpus_years']

    ordered_kv = [(k, v) for k, v in sorted(vocab.cfs.items(), key=lambda item: item[1], reverse=True)]
    keys = [vocab[i] for (i, _) in ordered_kv]
    freq = [v for (_, v) in ordered_kv]

    # manually create a matrix
    size = len(vocab)
    # initialize the ndarray
    co_words_freq = np.zeros((size, size))
    print("finish initializing the co-words freq matrix")

    for doc in corpus:
        for c1, c2 in itertools.combinations_with_replacement(doc, 2):
            co_words_freq[c1[0]][c2[0]] += 1
            if c1[0] != c2[0]:
                co_words_freq[c2[0]][c1[0]] += 1

    # create doc-word matrix
    num_rows = len(corpus)
    num_cols = len(vocab)
    # initialize the matrix
    doc_word_matrix = np.zeros((num_rows, num_cols))
    print("finish initializing the doc-word matrix")

    for r, doc in enumerate(corpus):
        for c in doc:
            doc_word_matrix[r][c[0]] += 1
    print("finish doc-word-matrix assignment")

    # save_doc_word_matrix = output_dir + 'doc_word_matrix_freq_{}.json'.format(lower_freq)
    # doc_word_matrix = doc_word_matrix.tolist()
    # with open(save_doc_word_matrix, 'w') as f:
    #     json.dump(doc_word_matrix, f)

    corr_matrix = np.corrcoef(doc_word_matrix, rowvar=False)
    del doc_word_matrix
    # save_corr = output_dir + "corr_matrix_freq_{}.json".format(lower_freq)
    save_corr = "test_corr_matrix.json"

    # corr = corr_matrix.tolist()
    # with open(output_dir + save_corr, 'w') as f:
    #     json.dump(corr, f)


    # ### only run this when we pre-computed the correlation matrix
    # corr_matrix_f = 'corr_matrix.json'
    # with open(corr_matrix_f, 'r') as f:
    #     corr_matrix = np.asarray(json.load(f))

    # corr_matrix = np.asarray(corr)

    # clustering
    pdist = spc.distance.pdist(corr_matrix)
    linkage = spc.ward(pdist)
    # linkage = spc.linkage(pdist, method='complete')
    idx = spc.fcluster(linkage, num_clusters, 'maxclust')
    print("Finish clustering")

    del corr_matrix

    # bucket words to each cluster
    clusters = defaultdict(list)
    for k, c in zip(list(vocab.values()), idx):
        c = str(c)
        if c not in clusters:
            clusters[c] = [k]
        else:
            clusters[c].append(k)
    save_clusters = output_dir + 'clusters_num_{}'.format(num_clusters)
    with open(save_clusters, 'w') as f:
        json.dump(clusters, f)
    # save memory
    del clusters

    # create doc-cluster matrix
    r = len(corpus)
    c = num_clusters
    doc_cluster = np.zeros((r, c))
    print('Finish initializing doc-cluster matrix')

    for doc_id, doc in enumerate(corpus):
        num_words = len(doc)
        cluster_per_doc = {}
        for w in doc:
            c_id = get_cluster_by_id(vocab, idx, w[0])
            if c_id not in cluster_per_doc:
                cluster_per_doc[c_id] = 1
            else:
                cluster_per_doc[c_id] += 1
        if cluster_per_doc:
            for c, num_cws in cluster_per_doc.items():
                doc_cluster[doc_id][c - 1] = num_cws / num_words

    save_cw_prob_matrix = output_dir + "cw_prob_matrix_{}_{}.json".format(num_clusters, mode)
    cw_prob_matrix = doc_cluster.tolist()
    with open(save_cw_prob_matrix, 'w') as f:
        json.dump(cw_prob_matrix, f)
