# Supplementary material for: Evaluation of unsupervised static topic models’ emergence detection ability
Source: PeerJ Comput Sci. 2025 May 30;11:e2875. doi: 10.7717/peerj-cs.2875 (PMC12192802; doi:10.7717/peerj-cs.2875)
Supplement: Supplemental Information 1 [file peerj-cs-11-2875-s001.zip › code/dstm/lda_100.py]

import gensim
from gensim.models import CoherenceModel
import pickle
import json
from collections import defaultdict
import matplotlib.pyplot as plt
import numpy as np
import configparser
from datetime import datetime
import random

import os


if __name__ == '__main__':
    # get time
    # datetime object containing current date and time
    now = datetime.now()

    # dd/mm/YY H:M:S
    dt_string = now.strftime("%d-%m-%Y-%H:%M:%S")
    print("date and time =", dt_string)

    config = configparser.ConfigParser(allow_no_value=True)
    config.read("config_wos.ini")
    config_section = "LDA"
    configs = config[config_section]
    data_path = configs["Data_path"]
    vocab_path = configs["Vocab"]
    print(configs)
    output_path = configs["Output"]
    MAX_NUM_TOPICS = int(configs["Max_num_topics"])
    MIN_NUM_TOPICS = int(configs["Min_num_topics"])
    gap = int(configs["Gap"])
    coherence_method = configs["Coherence"]
    held_out_pctg = float(configs["Percentage"])
    seed = int(configs["Random_seed"])
    save_all = configs.getboolean("Save_all")
    print(data_path)

    # start is the number of topic we start to explore
    topic_range = list(range(MIN_NUM_TOPICS, MAX_NUM_TOPICS + 1, gap))
    # hard-code the first number of topic to 1 if it's 0
    if topic_range[0] == 0:
        topic_range[0] = 1
    print(topic_range)

    random.seed(seed)

    with open(data_path, 'rb') as f:
        data = json.load(f)
    corpus = data['corpus']
    if "enron" in str(output_path):
        corpus_years = data["corpus_dates"]
    else:
        corpus_years = data['corpus_years']

    with open(vocab_path, 'rb') as f:
        vocab = pickle.load(f)

    # split train, val dataset
    # randomize the indexes and keep the order fixed

    # create validation set and the training set
    corpus_size = len(corpus)
    print("whole corpus size ", corpus_size)


    train_corpus = corpus

    # prepare inputs for coherence score
    train_inputs_coh = []
    for doc in train_corpus:
        train_input_coh = []
        for t in doc:
            train_input_coh.append(vocab[t[0]])
        train_inputs_coh.append(train_input_coh)

    num_topic = 100
    # build lda model
    lda_model = gensim.models.ldamodel.LdaModel(corpus=train_corpus,
                                                id2word=vocab,
                                                num_topics=num_topic,
                                                random_state=100,
                                                update_every=1,
                                                chunksize=100,
                                                passes=10,
                                                alpha='auto',
                                                per_word_topics=True)
    # compute the log perplexity
    perplexity = round(np.exp2(-1 * lda_model.log_perplexity(train_corpus)), 5)
    print('number of topic: {}, perplexity: {}'.format(num_topic, perplexity))
    # compute the average topic coherence score
    coherence_model_lda = CoherenceModel(model=lda_model, texts=train_inputs_coh, corpus=vocab,
                                         coherence=coherence_method)
    coherence_lda = coherence_model_lda.get_coherence()

    print('Coherence Score: ', round(coherence_lda, 2))
    exp_model_100_path = 'model-100' + dt_string + '.pkl'
    with open(output_path + exp_model_100_path, 'wb') as f:
        pickle.dump(
            {'model': lda_model, 'perplexity': perplexity, 'coherence': coherence_lda,
             'num_topics': 100}, f)


    now = datetime.now()
    # dd/mm/YY H:M:S
    dt_string = now.strftime("%d-%m-%Y-%H:%M:%S")
    print("date and time =", dt_string)
