# Supplementary material for: Evaluation of unsupervised static topic models’ emergence detection ability
Source: PeerJ Comput Sci. 2025 May 30;11:e2875. doi: 10.7717/peerj-cs.2875 (PMC12192802; doi:10.7717/peerj-cs.2875)
Supplement: Supplemental Information 1 [file peerj-cs-11-2875-s001.zip › code/dstm/enron-pre-processing.py]

import pandas as pd
import numpy as np
import matplotlib.pyplot as plt
from typing import Dict

import json
import spacy
import pickle
import argparse
from gensim.corpora import Dictionary
from gensim.models.phrases import Phraser
from gensim.models import Phrases

from utils import lemmatization, tokenize, remove_stopwords

if __name__ == '__main__':
    enron_path = '../data/enron/enron_labeled.csv'
    output_path = "../data/enron_3/"

    upper_pctg = 0.5
    lower_freq = 10

    # for bigram model
    MIN_BIGRAMS_COUNT = 20
    BIGRAMS_THRESHOLD = 100

    cols = {'Message-ID': 'string',
            'Date': 'string',
            'From': 'string',
            'To': 'string',
            'Subject': 'string',
            'content': 'string',
            'X-From': 'string',
            'X-To': 'string'}

    df_raw = pd.read_csv(enron_path, usecols=[k for k in cols.keys()], dtype=cols,
                         low_memory=True)
    # Replace empty strings with NaN
    df_raw.replace('', np.nan, inplace=True)
    # filter out rows that have empty columns
    df_output = df_raw.dropna(subset=['Date', 'Subject', 'content'], how='any')
    # convert date column to datetime object
    df_output['Date'] = pd.to_datetime(df_output['Date'])
    # filter out rows that the date column is not a datetime object
    # add new column of year based on the date column
    df_output['Year'] = df_output['Date'].dt.year
    # cast to the year to int instead of string
    df_output = df_output.astype({'Year': 'int'})
    # filter out emails that has year before 1997 and after 2002
    df_output = df_output[df_output['Year'] < 2002]
    df_output = df_output[df_output['Year'] > 1997]
    # remove rows when the string length exceeds 900
    df_output = df_output[df_output['content'].apply(lambda x: len(x.split(' ')) < 512)]

    corpus_dates = df_output['Date'].tolist()

    year_counts = {}
    for dt in corpus_dates:
        # Convert datetime object to year-month format string
        year = dt.strftime('%Y-%m')
        if year not in year_counts:
            year_counts[year] = 1
        else:
            year_counts[year] += 1

    # merge subjects with contents
    subjects = list(df_output['Subject'])
    contents = list(df_output['content'])

    data = []
    for subj, content in zip(subjects, contents):
        merge = subj + ' ' + content
        data.append(merge)

    raw_emails = {}
    raw_emails['corpus'] = data
    raw_emails['corpus_dates'] = df_output['Date'].astype(str).tolist()

    # save emails for bert usages
    with open(output_path + 'raw_emails.json', 'w') as f:
        json.dump(raw_emails, f)
    print("Done saving raw data")

    # punctuation removal and lowercasing
    emails = tokenize(data)

    # Warning! This will take long time to run
    emails_wo_sw = remove_stopwords(emails, stopwords_file="stopwords/stopwords-en.txt")

    # Form Bigrams
    # min_count = ignore all words and bigrams with total collected count lower than this value
    # threshold = scoring parameter to create bigrams, from Bigram scoring function in Mikolov et al., 2013
    bigram_model = Phraser(Phrases(emails, min_count=MIN_BIGRAMS_COUNT, threshold=BIGRAMS_THRESHOLD))
    data_bi = [bigram_model[doc] for doc in emails_wo_sw]

    POS_TAGGER = spacy.load('en_core_web_sm', disable=['parser', 'ner'])
    data_bi_lem = lemmatization(data_bi, POS_TAGGER, allowed_postags=['NOUN', 'ADJ', 'VERB', 'ADV'])
    print("Lemmatization finished")
    vocab = Dictionary(data_bi_lem)

    upper_freq = {k: v for k, v in sorted(vocab.dfs.items(), key=lambda item: item[1], reverse=True) if
                  v >= vocab.num_docs * upper_pctg}
    lower_freq = {k: v for k, v in sorted(vocab.dfs.items(), key=lambda item: item[1], reverse=True) if
                  v < lower_freq}
    # lower_freq = {k: v for k, v in vocab.cfs.items() if v <= lower_freq}
    vocab.filter_tokens(bad_ids=(list(lower_freq.keys()) + list(upper_freq.keys())))
    print(len(vocab))

    # Convert `document` into the bag-of-words (BoW) format = list of `(token_id, token_count)` tuples.
    corpus = [vocab.doc2bow(text) for text in data_bi_lem]

    # Convert `document` into ordered list of tokens
    corpus_ordered = [vocab.doc2idx(text) for text in data_bi_lem]

    output_file = output_path + "proc_data.json"
    # save data to json
    with open(output_file, 'w') as f:
        json.dump({"corpus": corpus, "corpus_dates": df_output['Date'].astype(str).tolist(), "corpus_ordered": corpus_ordered}, f)

    vocab_out_file = output_path + "proc_vocab.pkl"
    with open(vocab_out_file, 'wb') as f:
        pickle.dump(vocab, f)
