# Supplementary material for: Evaluation of unsupervised static topic models’ emergence detection ability
Source: PeerJ Comput Sci. 2025 May 30;11:e2875. doi: 10.7717/peerj-cs.2875 (PMC12192802; doi:10.7717/peerj-cs.2875)
Supplement: Supplemental Information 1 [file peerj-cs-11-2875-s001.zip › code/dstm/acl-pre-processing.ipynb]

# %% [code]
import pandas as pd
import numpy as np

# %% [code]
# load dataframe with selected columns
# path = 'data/acl/acl_anthology_selected_col.csv'

# cols = {'Title': 'string',
#         'Author': 'string',
#         'Booktitle': 'string',
#         'Abstract': 'string',
#         'Year': 'string'}

# df_raw = pd.read_csv(path, encoding='ISO-8859-1',
#                      usecols=[k for k in cols.keys()],
#                      dtype=cols)  # .sample(5000)  # <-- uncomment to add random sampling for testing purposes


parquet_path = 'data/acl-2/acl-publication-info.74k.parquet'

cols = {'title': 'string',
        'author': 'string',
        'booktitle': 'string',
        'abstract': 'string',
        'year': 'string'}

# read parquet instead of csv
df_raw = pd.read_parquet(parquet_path, columns=[k for k in cols.keys()])

# rename columns
df_raw = df_raw.rename(columns={"title": "Title", "author": "Author", "booktitle": "Booktitle", 
                                "abstract": "Abstract", "year": "Year"})


# rename abstract column
# df_raw = df_raw.rename(columns={"Custom1": "Abstract"})

# %% [code]
# Replace empty strings with NaN
df_raw.replace('', np.nan, inplace=True)
# filter out rows that have empty columns
df_output = df_raw.dropna(subset=['Abstract', 'Year', 'Title'], how='any')
# filter out rows that the field Year can't be casted to integer
df_output = df_output[pd.to_numeric(df_output['Year'], errors='coerce').notna()]
# cast to the year to int instead of string
df_output = df_output.astype({'Year': 'int'}) 
df_output = df_output[df_output['Year'] > 1979] # filter out the publications that after 2021

# %% [code]
corpus_years = df_output['Year'].tolist()

# %% [code]
year_counts = {}
for year in corpus_years:
    if year not in year_counts:
        year_counts[year] = 1
    else:
        year_counts[year] += 1

# %% [code]
# plot thee histogram
import matplotlib.pyplot as plt

# Extract keys and values from the dictionary
keys = list(year_counts.keys())
values = list(year_counts.values())

# Create a bar plot
plt.bar(keys, values)

# Add labels and title
plt.xlabel('Year')
plt.ylabel('Number of Publications')
plt.title('Year-Publications')

# Display the plot
plt.show()

# %% [code]
sorted_year_counts = dict(sorted(year_counts.items()))
sorted_year_counts

# %% [code]
df_output.head()

# %% [code]
len(df_output)

# %% [code]
start = 0
gap = 5
df_raw.loc[start:start+gap]

# %% [code]
df_ori = pd.read_csv(path,on_bad_lines='skip') 

# %% [code]
# set the max columns to none
pd.set_option('display.max_columns', None)
start = 80
gap = 5
df_ori.loc[start:start+gap]
