# Supplementary material for: Evaluation of unsupervised static topic models’ emergence detection ability
Source: PeerJ Comput Sci. 2025 May 30;11:e2875. doi: 10.7717/peerj-cs.2875 (PMC12192802; doi:10.7717/peerj-cs.2875)
Supplement: Supplemental Information 1 [file peerj-cs-11-2875-s001.zip › code/dstm/Text preprocessing.ipynb]

# %% [markdown]

0) drop all NAs in publication year and abstract and keywords --> ??? documents from 1990 to 2021

1) merge titles with abstracts

1) tokenization

2) punctuation removal + lowercasing

3) stopwords removal

4) low frequency words removal

5) lemmatization

6) corpus


# %% [code]
# List of packages to install
# %conda install pandas
# %conda install nltk

# %% [code]
# import necessary packages

import pandas as pd

# %% [code]
import warnings
warnings.filterwarnings('ignore')

# %% [code]
# filter out NAs and the publication year before 1990

cols = {'Article.Title': 'string',
        'Author.Keywords': 'string',
        'Keywords.Plus': 'string',
        'Abstract': 'string',
        'Publication.Year': 'float64'}
df_raw = pd.read_csv("../data/df.csv", encoding='ISO-8859-1',
                     usecols=[k for k in cols.keys()], dtype=cols,
                     low_memory=True)  # .sample(5000)  # <-- uncomment to add random sampling for testing purposes
df_output = df_raw.dropna(subset=['Abstract', 'Publication.Year', "Article.Title"])  # drop documents without year and abstract
df_output = df_output.astype({'Publication.Year': 'int'})  # cast to the year to int instead of string
df_output = df_output[df_output['Publication.Year'] >= 1990] # filter out the publications that after 1990
df_output.head()

# %% [code]
df_output["Publication.Year"]

# %% [code]
df_output.to_csv("filtered_output.csv")

# %% [code]
from nltk.tokenize import RegexpTokenizer

def tokenize(abstracts, remove_len_letters=2):
    res = []
    for abstract in abstracts:
        abstract = abstract.replace('-', '')
        tokenizer = RegexpTokenizer(r'\w+')
        abstract = tokenizer.tokenize(abstract)
        abstract = [w.lower() for w in abstract]
        abstract = [w for w in abstract if len(w)>remove_len_letters]
        res.append(abstract)
    return res

# %% [code]
# merge titles with abstracts
abstracts = list(df_output['Abstract'])
titles = list(df_output['Article.Title'])

debug_num = 50000

data = []
for abstract, title in zip(abstracts[:debug_num], titles[:debug_num]):
    merge = title + ' ' + abstract
    data.append(merge)

abstracts = tokenize(data)

# %% [markdown]
replace '-' to '_' DONE

# %% [code]
import nltk
from nltk.corpus import stopwords
nltk.download('stopwords')

# %% [code]
eng_stopwords = stopwords.words('english')

# %% [code]
eng_stopwords

# %% [code]
def remove_stopwords(abstracts):
    res = []
    for abstract in abstracts:
        processed = []
        for w in abstract:
            if w not in eng_stopwords:
                processed.append(w)
        res.append(processed)
    return res

# %% [code]
# Warning! This will take 10min+ to run
abstracts_wo_sw = remove_stopwords(abstracts)

# %% [code]
def log_details(name="", details="", major=False):
    """Prints easily readable details for debugging."""
    global reference_time
    if major:
        print("|======== " + str.upper(name) + " ==========| " + str(
            round(((time() - reference_time) / 60), 2)) + " min\n")
    else:
        print("** " + str.upper(name) + " ** " + str(round(((time() - reference_time) / 60), 2)) + " min\n")
    if details != "":
        print("\t - " + details + "\n")
    reference_time = time() # update reference time for the next call
    return time()

# %% [code]
from gensim.models.phrases import Phraser
from gensim.models import Phrases
MIN_BIGRAMS_COUNT = 20
BIGRAMS_THRESHOLD = 100
# Form Bigrams
# min_count = ignore all words and bigrams with total collected count lower than this value
# threshold = scoring parameter to create bigrams, from Bigram scoring function in Mikolov et al., 2013
bigram_model = Phraser(Phrases(abstracts, min_count=MIN_BIGRAMS_COUNT, threshold=BIGRAMS_THRESHOLD))
data_bi = [bigram_model[doc] for doc in abstracts_wo_sw]


# %% [code]
bigram_model[abstracts_wo_sw[0]]

# %% [code]
# extract bigram and maybe trigrams
from nltk import BigramCollocationFinder
from nltk.collocations import BigramAssocMeasures

list_of_stings = ['the cat sat', 'the cat sat in the hat', 'the cat with the hat']
# split the strings into tokens and form one single corpus
corpus = [x for sublist in list_of_stings for x in sublist.split()]

bigram_measures = BigramAssocMeasures()
# find bigrams
bigrams = BigramCollocationFinder.from_words(corpus)
# score them
scored = bigrams.score_ngrams(bigram_measures.pmi)


# %% [code]
scored

# %% [code]
data = abstracts
data_nosw = abstracts_wo_sw
# code from tomasso
from gensim.models.phrases import Phraser
from gensim.models import Phrases
import spacy

MIN_BIGRAMS_COUNT = 20
BIGRAMS_THRESHOLD = 100
DF_UPPER_FACTOR = 0.25
DF_LOWER_FACTOR = 0.00005
# threshold = scoring parameter to create bigrams, from Bigram scoring function in Mikolov et al., 2013
bigram_model = Phraser(Phrases(data, min_count=MIN_BIGRAMS_COUNT, threshold=BIGRAMS_THRESHOLD))
data_bi = [bigram_model[doc] for doc in data_nosw]
# utils.log_details("bigrams generation")
POS_TAGGER = spacy.load('en_core_web_sm', disable=['parser', 'ner'])
# Lemmatization
data_bi_lem = lemmatization(data_bi, POS_TAGGER, allowed_postags=['NOUN', 'ADJ', 'VERB'])
# utils.log_details("lemmatization")

# with open('data_bi_lem.pickle', 'wb') as file_path:
#     pickle.dump(data_bi_lem, file_path)
# utils.log_details("bigrams saved")

# Create Dictionary
id2word = Dictionary(data_bi_lem)
# utils.log_details("create dictionary")

# Compute document frequency for each token --> remove tokens that occur in more than 25% of the documents or in less than 0.005% of the documents
sorted_document_frequencies = {k: v for k, v in sorted(id2word.dfs.items(), key=lambda item: item[1], reverse=True)
                               if (v <= id2word.num_docs * DF_LOWER_FACTOR or v >= id2word.num_docs * DF_UPPER_FACTOR)}
id2word.filter_tokens(bad_ids=sorted_document_frequencies.keys())
print(str(len(sorted_document_frequencies)) + " recurring tokens removed")
# utils.log_details(str(len(sorted_document_frequencies)) + " recurring tokens removed")

# Term Document Frequency
corpus = [id2word.doc2bow(text) for text in data_bi_lem]
# corpus_years = raw["Publication.Year"]
# utils.log_details("create corpus")

# %% [code]
data_bi

# %% [code]
list(id2word.items())

# %% [code]
data_bi_lem[0]

# %% [code]
kws_proc

# %% [code]
# kw_ids = list(df_raw['Unamed: 0'])
kws = list(df_output['Author.Keywords'])
# list of lists
kws_proc = tokenize(kws)

# %% [code]
def lemmatization(texts, tagger, allowed_postags=['NOUN', 'ADJ', 'VERB', 'ADV']):
    texts_out = []
    for sent in texts:
        doc = tagger(" ".join(sent))
        processed = [token.lemma_ for token in doc if token.pos_ in allowed_postags]
        texts_out.append(processed)
    return texts_out

# %% [markdown]
try only noun, adj and adv later  ['NOUN', 'ADJ', 'VERB', 'ADV']

# %% [code]
import spacy
POS_TAGGER = spacy.load('en_core_web_sm', disable=['parser', 'ner'])
abstracts_lemmaed = lemmatization(abstracts_wo_sw, POS_TAGGER, allowed_postags=['NOUN', 'ADJ'])

# %% [code]
abstracts_wo_sw

# %% [markdown]
try to remove words that occur in less than or equal 10 documents, or 1% of the documents.

# %% [code]
# remove words that occur in more than 50% of documents and occur less than 10 times in the entire corpus
from gensim.corpora import Dictionary

vocab = Dictionary(abstracts_wo_sw)

upper_pctg = 0.5
lower_freq = 10
upper_freq = {k: v for k, v in sorted(vocab.dfs.items(), key=lambda item: item[1], reverse=True) if v >= vocab.num_docs * upper_pctg}
lower_freq = {k: v for k, v in sorted(vocab.dfs.items(), key=lambda item: item[1], reverse=True) if v < lower_freq}
# lower_freq = {k: v for k, v in vocab.cfs.items() if v <= lower_freq}
vocab.filter_tokens(bad_ids=(list(lower_freq.keys()) + list(upper_freq.keys())))

# Convert `document` into the bag-of-words (BoW) format = list of `(token_id, token_count)` tuples.
corpus = [vocab.doc2bow(text) for text in abstracts_wo_sw]
corpus_years = df_output['Publication.Year']

# %% [markdown]
Cells below are for testing purposes

# %% [code]
# remove words that occur in more than 50% of documents and occur less than 10 times in the entire corpus
from gensim.corpora import Dictionary

vocab = Dictionary(abstracts_wo_sw)

# %% [code]
import copy
test_vocab = copy.deepcopy(vocab)

upper_pctg = 0.5
lower_freq = 10
upper_freq = {k: v for k, v in sorted(vocab.dfs.items(), key=lambda item: item[1], reverse=True) if v >= vocab.num_docs * upper_pctg}
lower_freq = {k: v for k, v in sorted(vocab.dfs.items(), key=lambda item: item[1], reverse=True) if v < lower_freq}
# lower_freq = {k: v for k, v in vocab.cfs.items() if v <= lower_freq}
test_vocab.filter_tokens(bad_ids=(list(lower_freq.keys()) + list(upper_freq.keys())))

# %% [code]
res = []
for l in abstracts_wo_sw:
    res.extend(l)
len(set(res))
len(Dictionary(abstracts_wo_sw))

# %% [code]
print(len(vocab))
print(len(test_vocab))

# %% [code]
import json
import pickle

data_f = "data/bigram_4/proc_data.json"
vocab_f = "data/bigram_4/proc_vocab.pkl"

with open(data_f, 'r') as f:
    data = json.load(f)
with open(vocab_f, 'rb') as f:
    vocab = pickle.load(f)

# %% [code]
corpus_ordered = data["corpus_ordered"]
corpus = data["corpus"]
corpus = corpus[:100]

# %% [code]
list(vocab.items())

# %% [code]
for token in corpus[0]:
    print(vocab[token[0]], token[1])

# %% [code]
for token in corpus_ordered[0]:
    if token != -1:
        print(vocab[token])

# %% [code]

list(test_vocab.items())

# %% [code]
print(len(corpus_years))

# %% [code]
len(vocab)

# %% [code]
# save abstracts w/o stopwords to json
import pickle

with open('abstracts_toy.pkl', 'wb') as f:
    pickle.dump({"corpus": corpus, "years": corpus_years}, f)

# %% [code]
with open('vocab.pkl', 'wb') as f:
    pickle.dump(vocab, f)

# %% [code]
