# Supplementary material for: Evaluation of unsupervised static topic models’ emergence detection ability
Source: PeerJ Comput Sci. 2025 May 30;11:e2875. doi: 10.7717/peerj-cs.2875 (PMC12192802; doi:10.7717/peerj-cs.2875)
Supplement: Supplemental Information 1 [file peerj-cs-11-2875-s001.zip › code/dstm/topic_similarity_analysis.py]

from bertopic import BERTopic
from sentence_transformers import SentenceTransformer
import argparse
import pandas as pd
import ast
from sklearn.metrics.pairwise import cosine_similarity


def get_cosine_similarity(feature_vec_1, feature_vec_2):
    return cosine_similarity(feature_vec_1.reshape(1, -1), feature_vec_2.reshape(1, -1))[0][0]

def get_embedding_similarity(sent_1: str, sent_2: str):
    sentence_model = SentenceTransformer("pritamdeka/S-BioBert-snli-multinli-stsb")
    emb1 = sentence_model.encode(sent_1)
    emb2 = sentence_model.encode(sent_2)
    return get_cosine_similarity(emb1, emb2)


if __name__ == '__main__':
    num_topics = "diff"
    path = f"../dstm_simple/matching_res/13_sep_{num_topics}/"
    # ["abstracts_only", "keywords"]
    mode = "abstracts"
    if num_topics == "diff":
        bert_num_topics = 356
        lda_num_topics = 40
        cw_num_topics = 161
    else:
        bert_num_topics, lda_num_topics, cw_num_topics = (num_topics, num_topics, num_topics)
    bert_top_words_f = path + f"bert_top_words_{bert_num_topics}.csv"
    lda_top_words_f = path + f"lda_top_words_{lda_num_topics}.csv"
    if mode == "keywords":
        coword_kw_top_words_f = path + "cw_top_words_keywords.csv"
    coword_top_words_f = path + f"cw_top_words_abstracts_{cw_num_topics}.csv"
    matched_topics_f = path + f"Topic matches-abstracts.csv"

    bert_tw_df = pd.read_csv(bert_top_words_f)
    lda_tw_df = pd.read_csv(lda_top_words_f)
    coword_tw_df = pd.read_csv(coword_top_words_f)
    if mode == "keywords":
        coword_kw_tw_df = pd.read_csv(coword_kw_top_words_f)
    matched_topics_df = pd.read_csv(matched_topics_f)

    matched_numbers = matched_topics_df.iloc[:, 1].values.tolist()
    # process the string of tuple to a tuple
    matched_numbers = [ast.literal_eval(t) for t in matched_numbers]
    cw_topic_number = []
    lda_topic_number = []
    bert_topic_number = []
    scores_bert = []
    scores_cwabs = []
    scores_cwkw = []
    if mode == "keywords":
        cw_kw_topic_number = []
        for (lda, bert, cw, cw_kw, score_b, score_cwabs, score_cwkw) in matched_numbers:
            lda_topic_number.append(lda)
            bert_topic_number.append(bert)
            cw_topic_number.append(cw)
            cw_kw_topic_number.append(cw_kw)
            scores_bert.append(score_b)
            scores_cwabs.append(score_cwabs)
            scores_cwkw.append(score_cwkw)
    else:
        for (lda, bert, CW_abs, score_b, score_cwabs) in matched_numbers:
            lda_topic_number.append(lda)
            bert_topic_number.append(bert)
            cw_topic_number.append(CW_abs)
            scores_bert.append(score_b)
            scores_cwabs.append(score_cwabs)
    # print(lda_topic_number, bert_topic_number, cw_topic_number)
    # exit()

    # cw_tpoic_number = matched_topics_df.CoWord.values.tolist()
    # lda_topic_number = matched_topics_df.LDA.values.tolist()
    # bert_topic_number = matched_topics_df.Bertopic.values.tolist()


    # output_hard_sim_f = "similarity_hard_match.csv"

    def get_words_by_topic(top_words_df, topic: int):
        print(topic)
        print(top_words_df.loc[top_words_df['topic'] == topic].top_words.values)
        # print(top_words_df)
        topic = int(topic)
        words = top_words_df.loc[top_words_df['topic'] == topic].top_words.values[0]
        words = ast.literal_eval(words)
        return words

    def get_words_by_cluster(top_words_df, topic: int):
        print(topic)
        print(top_words_df.loc[top_words_df['cluster'] == topic].top_words.values)
        words = top_words_df.loc[top_words_df['cluster'] == (topic-1)].top_words.values[0]
        words = ast.literal_eval(words)
        return words

    def repace_char(word):
        special = [' ', '-']
        for c in special:
            if c in word:
                word = word.replace(c, '_')
        return word

    def get_overlap(words_1, words_2):
        new_words_1 = []
        new_words_2 = []
        for w in words_1:
            new_words_1.append(repace_char(w))
        for w in words_2:
            new_words_2.append(repace_char(w))

        overlap_list = [v for v in words_1 if v in words_2]
        rate = len(overlap_list) / max(len(words_1), len(words_2))
        return rate


    all_words_bert = []
    all_words_lda = []
    all_words_coword = []
    all_scores_bert = []
    all_scores_lda = []
    if mode == "keywords":
        all_words_coword_kw = []
        all_rate_cwkw_lda = []
    all_rate_bert_lda = []
    all_rate_coword_bert = []
    all_rate_coword_lda = []
    all_cos_bert_lda = []
    all_cos_lda_cw = []
    all_cos_bert_cw = []
    all_scores_cwkw = []
    all_scores_cwabs = []
    if mode == "keywords":
        for cw_topic, lda_topic, bert_topic, cw_kw_topic, score_b, score_cwabs, score_cwkw in zip(cw_topic_number, lda_topic_number, bert_topic_number, cw_kw_topic_number, scores_bert, scores_cwabs, scores_cwkw):
            all_scores_bert.append(score_b)
            all_scores_cwabs.append(score_cwabs)
            all_scores_cwkw.append(score_cwkw)
            cw_words = get_words_by_cluster(coword_tw_df, cw_topic)
            cw_kw_words = get_words_by_cluster(coword_kw_tw_df, cw_kw_topic)
            # print(cw_kw_topic)
            # print(cw_kw_words)
            lda_words = get_words_by_topic(lda_tw_df, lda_topic)
            bert_words = get_words_by_topic(bert_tw_df, bert_topic)
            all_words_coword.append(cw_words)
            all_words_bert.append(bert_words)
            all_words_lda.append(lda_words)
            all_words_coword_kw.append(cw_kw_words)
            lb_rate = get_overlap(lda_words, bert_words)
            all_rate_bert_lda.append(lb_rate)
            ab_rate = get_overlap(cw_words, bert_words)
            all_rate_coword_bert.append(ab_rate)
            al_rate = get_overlap(cw_words, lda_words)
            all_rate_coword_lda.append(al_rate)
            kl_rate = get_overlap(cw_kw_words, lda_words)
            all_rate_cwkw_lda.append(kl_rate)
    else:
        for cw_topic, lda_topic, bert_topic, score_b, score_cwabs in zip(cw_topic_number, lda_topic_number, bert_topic_number, scores_bert, scores_cwabs):
            all_scores_bert.append(score_b)
            all_scores_cwabs.append(score_cwabs)
            cw_words = get_words_by_cluster(coword_tw_df, cw_topic)
            lda_words = get_words_by_topic(lda_tw_df, lda_topic)
            bert_words = get_words_by_topic(bert_tw_df, bert_topic)
            all_words_coword.append(cw_words)
            all_words_bert.append(bert_words)
            all_words_lda.append(lda_words)
            rate = get_overlap(lda_words, bert_words)
            all_rate_bert_lda.append(rate)
            rate = get_overlap(cw_words, bert_words)
            all_rate_coword_bert.append(rate)
            rate = get_overlap(cw_words, lda_words)
            all_rate_coword_lda.append(rate)

        # calculate cosine similarity
        # cosine = get_embedding_similarity(' '.join(lda_words), ' '.join(bert_words))
        # all_cos_bert_lda.append(cosine)
        # all_cos_cw_lda.append(get_embedding_similarity(' '.join(cw_words), ' '.join(lda_words)))
        # all_cos_cw_bert.append(get_embedding_similarity(' '.join(cw_words), ' '.join(bert_words)))

    # for a in all_words_coword_kw:
    #     print(a)
    # print(len(cw_topic_number), len(lda_topic_number), len(all_words_coword_kw))
    if mode == "keywords":
        # overlap words and rate only first
        output_dict = {"CoWords_abs#": cw_topic_number, "LDA#": lda_topic_number, "Bertopic#": bert_topic_number,
                       "CoWords_kw#": cw_kw_topic_number,
                       "Score_bert": all_scores_bert, "Score_cwabs": all_scores_cwabs, "score_cwkw": all_scores_cwkw,
                       "average score": [(b + c + d) / 3 for b, c, d in zip(all_scores_bert, all_scores_cwabs, all_scores_cwkw)],
                       "Overlap rate BERT and LDA": all_rate_bert_lda,
                       "Overlap rate CoWords-abs and BERT": all_rate_coword_bert,
                       "Overlap rate CoWords-abs and LDA": all_rate_coword_lda,
                       "Overlap rate CoWords-kw and LDA": all_rate_cwkw_lda,
                       "CoWords_abs": all_words_coword, "LDA": all_words_lda, "BERT": all_words_bert, "CoWords_kw": all_words_coword_kw}
    else:
        # overlap words and rate only first
        output_dict = {"CoWords#": cw_topic_number, "LDA#": lda_topic_number, "Bertopic#": bert_topic_number,
                       "Score_bert": all_scores_bert, "Score_cwabs": all_scores_cwabs,
                       "average score": [(b+c)/2 for b,c in zip(all_scores_bert, all_scores_cwabs)],
                       "Overlap rate CoWords-abs and BERT": all_rate_coword_bert,
                       "Overlap rate BERT and LDA": all_rate_bert_lda,
                       "Overlap rate CoWords-abs and LDA": all_rate_coword_lda,
                       "CoWords": all_words_coword, "LDA": all_words_lda, "BERT": all_words_bert}
        # print the size of every value list in the output_dict
        for k, v in output_dict.items():
            print(k, len(v))


    # output_dict = {"Co Words": cw_tpoic_number, "LDA": lda_topic_number, "Bertopic": bert_topic_number,
    #                "Cosine Similarity-CoWords and LDA": all_cos_cw_lda, "Cosine Similarity-CoWords and Bertopic": all_cos_cw_bert,
    #                "Cosine Similarity": all_cos_bert_lda}

    df = pd.DataFrame(data=output_dict)
    df.to_csv(path + "topic_words_overlap.csv")
