# Supplementary material for: Evaluation of unsupervised static topic models’ emergence detection ability
Source: PeerJ Comput Sci. 2025 May 30;11:e2875. doi: 10.7717/peerj-cs.2875 (PMC12192802; doi:10.7717/peerj-cs.2875)
Supplement: Supplemental Information 1 [file peerj-cs-11-2875-s001.zip › code/dstm/evolution_training.py]

import os
import json
import pickle
import sklearn
import numpy as np
import argparse
import gensim
import itertools
import configparser
from scipy.cluster.hierarchy import dendrogram, linkage
import scipy.cluster.hierarchy as spc
from cuml.cluster import HDBSCAN
from cuml.manifold import UMAP
from cuml.cluster.hdbscan.prediction import membership_vector
from collections import defaultdict, OrderedDict
from sklearn.utils import shuffle
from sklearn.model_selection import train_test_split
from bertopic import BERTopic
from sentence_transformers import SentenceTransformer
from bertopic.representation import MaximalMarginalRelevance

# Set the desired directory path for CUDA
cuda_cache_path = '/var/scratch/xli3/cuda_cache'

# Set the CUDA_CACHE_PATH environment variable
os.environ['CUDA_CACHE_PATH'] = cuda_cache_path

# Set the desired directory path for cupy cache
cupy_cache_dir = '/var/scratch/xli3/.cupy'

# Set the CUPY_CACHE_DIR environment variable
os.environ['CUPY_CACHE_DIR'] = cupy_cache_dir


def calculate_metrics(predicted, actual):
    tp = 0  # True positives
    tn = 0  # True negatives
    fp = 0  # False positives
    fn = 0  # False negatives

    for pred, act in zip(predicted, actual):
        if pred and act:
            tp += 1
        elif not pred and not act:
            tn += 1
        elif pred and not act:
            fp += 1
        elif not pred and act:
            fn += 1

    # Calculate precision
    precision = tp / (tp + fp) if tp + fp > 0 else 0

    # Calculate recall
    recall = tp / (tp + fn) if tp + fn > 0 else 0

    # Calculate F1 score
    f1_score = 2 * (precision * recall) / (precision + recall) if precision + recall > 0 else 0

    return precision, recall, f1_score


def KL(P,Q):
    """ Epsilon is used here to avoid conditional code for
    checking that neither P nor Q is equal to 0. """
    epsilon = 0.00001
    P = np.asarray(P)
    Q = np.asarray(Q)
    # You may want to instead make copies to avoid changing the np arrays.
    P = P+epsilon
    Q = Q+epsilon

    divergence = np.sum(P*np.log(P/Q))

    return divergence.tolist()


def dict_to_ordered(dict_to_order):
    ordered_keys = list(sorted(dict_to_order.keys()))
    lst_tpl = [(key, dict_to_order[key]) for key in ordered_keys]
    ordered_dict = OrderedDict(lst_tpl)
    return ordered_dict


def get_lda_prob_matrix(lda_model, data, num_topics):
    lda_prob_matrix = np.zeros(shape=(len(data), num_topics))
    for i, doc in enumerate(data):
        probs = lda_model.get_document_topics(doc, minimum_probability=0.0001)
        if len(probs) != num_topics:
            for prob in probs:
                lda_prob_matrix[i][prob[0]] = prob[1]
            continue
        vec = [p[1] for p in probs]
        lda_prob_matrix[i] = vec
    return lda_prob_matrix


def count_years(prob_matrix, num_topics, model_name, return_prob=True, at_least_one_topic=False):
    # we use new way to associate documents to topics for lda and bert
    # [num_topics x 1]
    counts_year = [0 for _ in range(num_topics)]

    # associate docs to topics given selected prob matrix
    if isinstance(prob_matrix, int):
        prob_matrix = [prob_matrix]

    if model_name == "bert":
        for topic_id in prob_matrix:
            counts_year[int(topic_id)] += 1
        return counts_year

    else:
        if isinstance(prob_matrix[0], np.float64):
            prob_matrix = [prob_matrix]
        if isinstance(prob_matrix[0], np.ndarray):
            prob_matrix = [m.tolist() for m in prob_matrix]
        if return_prob:
            return prob_matrix

        prob_threshold = 0.6
        lowest_prob = 0.05

        for prob_vec in prob_matrix:
            prob_ids = range(len(prob_vec))
            sorted_doc_probs, sorted_ids = zip(*sorted(zip(prob_vec, prob_ids), reverse=True))
            prob_sum = 0
            top_ids = []
            top_probs = []
            for prob, s_id in zip(sorted_doc_probs, sorted_ids):
                prob_sum += prob
                top_ids.append(s_id)
                top_probs.append(prob)
                if prob_sum >= prob_threshold:
                    break
            for s_id, prob in zip(top_ids, top_probs):
                if prob > lowest_prob:
                    counts_year[s_id] += 1
            if at_least_one_topic:
                # this is for one doc has to be assigned to one topic at least
                if top_probs[0] < lowest_prob:
                    # even the highest prob is lower than the threshold, then assign to the topic that has the highest prob
                    counts_year[top_ids[0]] += 1
        return counts_year


def is_emerging_per_doc(doc_prob, emerging_topics, num_topics, model_name):
    # given a doc and it's prob vector, and a set of emerging topics,
    # associate the doc to a specific topic, and return if the doc is emerging
    topics_vector = count_years(doc_prob, num_topics, model_name=model_name, return_prob=False, at_least_one_topic=True)
    # as long as one of the associated topic is emerging, then the document is emerging
    for topic_id, count in enumerate(topics_vector):
        if count != 0:
            if topic_id in emerging_topics:
                return True
    return False


def find_emerging_by_time_period(docs_prob_matrix, docs_years, year_start, year_end, num_topics):
    # find emerging topics at a specific time period
    # a topic is emerging if docs_topic_n_year_end > docs_topic_n_year_start
    # select prob_matrix for specific time period
    if isinstance(docs_prob_matrix, np.ndarray):
        docs_prob_matrix = docs_prob_matrix.tolist()
    selected_prob_by_year = defaultdict(list)
    years_to_select = list(range(year_start, year_end + 1))
    sorted_years, sorted_prob = zip(*sorted(zip(docs_years, docs_prob_matrix)))
    for doc_prob, doc_year in zip(sorted_prob, sorted_years):
        if doc_year in years_to_select:
            selected_prob_by_year[doc_year].append(doc_prob)
    assert len(selected_prob_by_year[year_start]) != 0
    assert len(selected_prob_by_year[year_end]) != 0

    docs_all_topics_year_start = count_years(selected_prob_by_year[year_start], num_topics, model_name=model_name, return_prob=False)
    docs_all_topics_year_end = count_years(selected_prob_by_year[year_end], num_topics, model_name=model_name, return_prob=False)

    emerging_topic_ids = []
    for topic_id, docs_start, docs_end in zip(list(range(num_topics)), docs_all_topics_year_start, docs_all_topics_year_end):
        if docs_end > docs_start:
            emerging_topic_ids.append(topic_id)

    return emerging_topic_ids


def get_test_count_years(prob_matrix_test_years, num_topics, model_name, return_prob=True):
    counts_test_years = []
    for prob_matrix_year in prob_matrix_test_years:
        print("len of prob matrix year")
        print(len(prob_matrix_year))
        counts_test_years.append(count_years(prob_matrix_year, num_topics, model_name=model_name, return_prob=return_prob))
    return counts_test_years


def select_prob_matrix(prob_matrix: list, doc_ids: list):
    assert isinstance(doc_ids[0], int)
    # for constructing global values only
    selected_prob_matrix = [prob_matrix[i] for i in doc_ids]
    # print("length of one prob vec")
    # print(len(selected_prob_matrix[0]))
    return selected_prob_matrix


def get_global_prob_matrix(model_path: str, corpus: list):
    # dimensions of the prob_matrix: num_docs * num_topics
    if "lda" in model_path:
        with open(model_path, 'rb') as f:
            lda_model_dict = pickle.load(f)

        lda_model = lda_model_dict['model']
        num_topics = lda_model_dict['num_topics']
        # get lda prob matrix
        prob_matrix = get_lda_prob_matrix(lda_model, corpus, num_topics)
        return prob_matrix

    elif "bert" in model_path:
        # get topics list instead
        bert_prob_file = "topics_file"
        with open(model_path + bert_prob_file, 'r') as f:
            bert_topics_matrix_list = json.load(f)
        return bert_topics_matrix_list

        # # get prob matrix instead
        # bert_prob_file = "prob_file"
        # with open(model_path + bert_prob_file, 'r') as f:
        #     bert_prob_matrix_list = json.load(f)
        # bert_prob_matrix = np.asarray(bert_prob_matrix_list)
        # return bert_prob_matrix

    elif "cw" in model_path:
        # hard code for now
        num_clusters = 100
        # load co-words prob matrix
        cw_file_abs = model_path + "cw_prob_matrix_{}_{}.json".format(num_clusters, "abstracts")
        with open(cw_file_abs, 'r') as f:
            cw_abs_prob_matrix = json.load(f)

        return cw_abs_prob_matrix


def get_data(data_file: str, vocab_file: str, num_chunk_year: int = 2):
    # return corpus that is bucket to years
    with open(data_file, 'rb') as f:
        data = json.load(f)
    corpus = data['corpus']
    if "enron" in data_file:
        corpus_years = data['corpus_dates']
    else:
        corpus_years = data['corpus_years']

    with open(vocab_file, 'rb') as f:
        vocab = pickle.load(f)
    # num_years to be chunk with

    corpus_ids = list(range(len(corpus)))
    corpus_years_sorted, corpus_sorted, corpus_ids = zip(*sorted(zip(corpus_years, corpus, corpus_ids)))
    corpus_by_years_chunk = []
    years = []
    corpus_year = []
    corpus_ids_by_years_chunk = []
    c_ids_year = []
    year_chunk = []
    for doc, year, d_id in zip(corpus_sorted, corpus_years_sorted, corpus_ids):
        if len(year_chunk) == num_chunk_year and year not in year_chunk:
            corpus_by_years_chunk.append(corpus_year)
            corpus_ids_by_years_chunk.append(c_ids_year)
            years.append(year_chunk)
            corpus_year = []
            c_ids_year = []
            year_chunk = []
        if year not in year_chunk:
            year_chunk.append(year)
        corpus_year.append(doc)
        c_ids_year.append(d_id)
    print("years", years)
    print("number of docs per year chunk")
    print([len(a) for a in corpus_by_years_chunk])
    assert len(years[0]) == num_chunk_year
    assert len(years) == len(corpus_by_years_chunk) == len(corpus_ids_by_years_chunk)

    return corpus, corpus_years, corpus_by_years_chunk, years, corpus_ids_by_years_chunk, vocab


def split_data_year(data: list, ids_year: list, random_seed: int, test_size: float = 0.1):
    # return train, test data and their indexes for each year
    num_data = len(data)
    data_train, data_test = train_test_split(data, test_size=test_size, random_state=random_seed)
    ids_shuffle = shuffle(ids_year, random_state=random_seed)
    train_ids = ids_shuffle[int(num_data * test_size):]
    test_ids = ids_shuffle[:int(num_data * test_size)]

    return data_train, data_test, train_ids, test_ids


def split_data(data_by_years: list, c_ids_by_years: list, random_seed: int, test_size: float = 0.1):
    # list of training data chunk, sorted by year
    train_data_by_years = []
    test_data_by_years = []
    train_ids_by_years = []
    test_ids_by_years = []

    for data_year, c_ids_year in zip(data_by_years, c_ids_by_years):
        data_train, data_test, train_ids, test_ids = split_data_year(data_year, c_ids_year, random_seed, test_size)
        train_data_by_years.append(data_train)
        test_data_by_years.append(data_test)
        train_ids_by_years.append(train_ids)
        test_ids_by_years.append(test_ids)
    return train_data_by_years, test_data_by_years, train_ids_by_years, test_ids_by_years


def get_cluster_by_id(v, ids, i):
    return ids[list(v.keys()).index(i)]


def token_id_to_str(corpus_to_convert, vocab):
    # if documents are pre-processed then we concatenate them to strings
    if isinstance(corpus_to_convert[0], list):
        concat_corpus = []
        for doc in corpus_to_convert:
            token_list = []
            for token in doc:
                token_id = token[0]
                if token_id == -1:
                    # skip unknown words
                    continue
                token_str = vocab[token_id]
                token_list.append(token_str)
            concat_corpus.append(" ".join(token_list))
        # change corpus to concatenated corpus for bert
        return concat_corpus
    else:
        return corpus


def trainer(train_data: list, vocab,
            model_name: str,
            num_topics: int, random_seed:int,
            hf_sentence_model: str = "pritamdeka/S-BioBert-snli-multinli-stsb",
            diversity: float = None, top_n_words: int = None):
    if model_name == "bert":
        # loading sentence transformer model
        sentence_model = SentenceTransformer(hf_sentence_model)
        representation_model = MaximalMarginalRelevance(diversity=diversity, top_n_words=top_n_words)
        # Create instances of GPU-accelerated UMAP and HDBSCAN
        umap_model = UMAP(n_components=5, n_neighbors=15, min_dist=0.0)
        hdbscan_model = HDBSCAN(min_samples=20, gen_min_span_tree=True, prediction_data=True)
        # Train BERTopic
        topic_model = BERTopic(embedding_model=sentence_model, representation_model=representation_model,
                               umap_model=umap_model, hdbscan_model=hdbscan_model,
                               top_n_words=top_n_words, nr_topics=num_topics, calculate_probabilities=True)
        train_data = token_id_to_str(train_data, vocab)
        topics, probs = topic_model.fit_transform(train_data)
        # Reduce outliers
        # print(train_data)
        # print(topics)
        new_topics = topic_model.reduce_outliers(train_data, topics, probabilities=probs, strategy="probabilities")
        return topic_model, new_topics

    elif model_name == "lda":
        # build lda model
        lda_model = gensim.models.ldamodel.LdaModel(corpus=train_data,
                                                    id2word=vocab,
                                                    num_topics=num_topics,
                                                    random_state=random_seed,
                                                    update_every=1,
                                                    chunksize=100,
                                                    passes=10,
                                                    alpha='auto',
                                                    per_word_topics=True)
        probs = get_lda_prob_matrix(lda_model, train_data, num_topics)
        return lda_model, probs

    elif model_name == "cw":
        # manually create a matrix
        size = len(vocab)
        # initialize the ndarray
        co_words_freq = np.zeros((size, size))
        print("finish initializing the co-words freq matrix")
        for doc in train_data:
            for c1, c2 in itertools.combinations_with_replacement(doc, 2):
                co_words_freq[c1[0]][c2[0]] += 1
                if c1[0] != c2[0]:
                    co_words_freq[c2[0]][c1[0]] += 1
        # create doc-word matrix
        num_rows = len(train_data)
        # TODO get train vocab
        num_cols = len(vocab)
        # initialize the matrix
        doc_word_matrix = np.zeros((num_rows, num_cols))
        print("finish initializing the doc-word matrix")

        for r, doc in enumerate(train_data):
            for c in doc:
                doc_word_matrix[r][c[0]] += 1
        print("finish doc-word-matrix assignment")

        corr_matrix = np.corrcoef(doc_word_matrix, rowvar=False)
        del doc_word_matrix
        # clustering
        pdist = spc.distance.pdist(corr_matrix)
        # linkage = spc.ward(pdist)
        Z = linkage(pdist, 'single')
        # linkage = spc.linkage(pdist, method='complete')
        idx = spc.fcluster(Z, num_topics, 'maxclust')
        print("Finish clustering")
        del corr_matrix


        # # bucket words to each cluster
        # clusters = defaultdict(list)
        # for k, c in zip(list(vocab.values()), idx):
        #     c = str(c)
        #     if c not in clusters:
        #         clusters[c] = [k]
        #     else:
        #         clusters[c].append(k)

        return idx


def predict(trained_model, test_data, vocab, model_name, num_topics):
    # return a prob matrix on the test_data
    if model_name == "bert":
        # embeddings = trained_model._extract_embeddings(test_data,
        #                                       images=None,
        #                                       method="document",
        #                                       verbose=trained_model.verbose)
        # umap_embeddings = trained_model.umap_model.transform(embeddings)
        # probabilities = membership_vector(trained_model.hdbscan_model, umap_embeddings, batch_size=min(4096, embeddings.shape[0]))
        # Map probabilities and predictions
        # probabilities = trained_model._map_probabilities(probabilities, original_topics=True)
        test_data = token_id_to_str(test_data, vocab)
        # print(test_data)
        # print(len(test_data))
        pred_probs = []
        for doc in test_data:
            predictions, probs = trained_model.transform(doc)
            # Reduce outliers
            new_topics = trained_model.reduce_outliers(doc, predictions, probabilities=probs, strategy="probabilities")
            pred_probs.append(new_topics)
        # predictions, probabilities = trained_model.transform(test_data)
        return pred_probs

    elif model_name == "lda":
        prob_matrix = get_lda_prob_matrix(trained_model, test_data, num_topics)
        return prob_matrix

    elif model_name == "cw":
        # create doc-cluster matrix
        r = len(test_data)
        c = num_topics
        doc_cluster = np.zeros((r, c))
        print('Finish initializing doc-cluster matrix')

        for doc_id, doc in enumerate(test_data):
            num_words = len(doc)
            cluster_per_doc = {}
            for w in doc:
                c_id = get_cluster_by_id(vocab, trained_model, w[0])
                if c_id not in cluster_per_doc:
                    cluster_per_doc[c_id] = 1
                else:
                    cluster_per_doc[c_id] += 1
            if cluster_per_doc:
                for c, num_cws in cluster_per_doc.items():
                    doc_cluster[doc_id][c - 1] = num_cws / num_words
        return doc_cluster

def similarity_score(pred, label, function):
    if function == "percentage":
        if label != 0:
            score = pred / label
        else:
            score = 'NA'
    elif function == "KLD":
        score = KL(pred, label)
    return score


if __name__ == '__main__':
    parser = argparse.ArgumentParser()
    parser.add_argument("-d", "--data_name",
                        help="Provide dataset name to be processed, can be ['acl', 'wos', 'enron']")
    parser.add_argument("-m", "--model_name",
                        help="Provide model name to be processed, can be ['bert', 'lda', 'cw']")
    args = parser.parse_args()

    data_name = args.data_name
    model_name = args.model_name
    config = configparser.ConfigParser(allow_no_value=True)
    config.read("config_evo_{}.ini".format(data_name))
    config_section = model_name
    configs = config[config_section]
    model_path = configs["Model_path"]
    data_file_path = configs["Data_path"]
    vocab_file_path = configs["Vocab"]
    num_topics = int(configs["Num_topics"])
    num_year_chunk = int(configs["Num_year_chunk"])
    print("Num of topics", num_topics)
    random_seed = int(configs["Random_seed"])
    output_dir = configs["Output_dir"]

    if model_name == "bert":
        top_n_words = int(configs["Top_n_words"])
        diversity = float(configs["Diversity"])
    else:
        top_n_words = None
        diversity = None

    corpus, ori_corpus_years, corpus_by_years, years, corpus_ids_by_years, vocab = get_data(data_file_path, vocab_file_path, num_chunk_year=num_year_chunk)
    print("original length of years, ", len(ori_corpus_years))
    # get data split
    train_corpus_by_years, test_corpus_by_years, \
    train_ids_by_years, test_ids_years = split_data(corpus_by_years, corpus_ids_by_years, random_seed)
    global_prob_matrix = get_global_prob_matrix(model_path=model_path, corpus=corpus)

    global_emerging_decisions_test = []
    # calculate global decision for test set of each year chunk
    for test_year, test_data_year, test_ids_year in zip(years, test_corpus_by_years, test_ids_years):
        global_decision_year = []
        selected_prob_test = select_prob_matrix(global_prob_matrix, test_ids_year)
        emerging_topics_global = find_emerging_by_time_period(global_prob_matrix, ori_corpus_years, year_start=test_year[0], year_end=test_year[-1], num_topics=num_topics)
        for doc_prob in selected_prob_test:
            if is_emerging_per_doc(doc_prob, emerging_topics_global, num_topics, model_name=model_name):
                global_decision_year.append(True)
            else:
                global_decision_year.append(False)
        global_emerging_decisions_test.append(global_decision_year)
    print("Finish global decisions")

    all_metrics = []
    # train on each chunk and get prediction
    for train_year, train_data_year, train_ids in zip(years, train_corpus_by_years, train_ids_by_years):
        train_metrics = []
        print("training on year chunk, ", train_year)
        pred_values_by_train_years = []
        trained_model, probs = trainer(train_data=train_data_year,
                                       vocab=vocab,
                                       model_name=model_name,
                                       num_topics=num_topics,
                                       random_seed=random_seed,
                                       diversity=diversity,
                                       top_n_words=top_n_words)
        train_ori_years = [ori_corpus_years[i] for i in train_ids]
        emerging_topics_local = find_emerging_by_time_period(probs, train_ori_years,
                                                              year_start=train_year[0], year_end=train_year[-1], num_topics=num_topics)
        for test_year, test_data_year, test_ids_year, global_boolean_seq in zip(years, test_corpus_by_years, test_ids_years, global_emerging_decisions_test):
            print("testing on year chunk, ", test_year)
            pred_prob_matrix_test = predict(trained_model=trained_model,
                                            vocab=vocab,
                                            test_data=test_data_year,
                                            model_name=model_name,
                                            num_topics=num_topics)
            # we create two lists to store if doc is emerging or not
            pred_boolean_seq = []
            # get local emerging decisions
            for doc_prob_test in pred_prob_matrix_test:
                if is_emerging_per_doc(doc_prob_test, emerging_topics_local, num_topics, model_name=model_name):
                    pred_boolean_seq.append(True)
                else:
                    pred_boolean_seq.append(False)
            p, r, f = calculate_metrics(pred_boolean_seq, global_boolean_seq)
            train_metrics.append((p, r, f))
        all_metrics.append(train_metrics)

    with open(output_dir + "evolution_prf_{}_chunk_{}".format(model_name, num_year_chunk), 'w') as f:
        json.dump({"metrics": all_metrics, "years": years}, f)
