# Supplementary material for: Evaluation of unsupervised static topic models’ emergence detection ability
Source: PeerJ Comput Sci. 2025 May 30;11:e2875. doi: 10.7717/peerj-cs.2875 (PMC12192802; doi:10.7717/peerj-cs.2875)
Supplement: Supplemental Information 1 [file peerj-cs-11-2875-s001.zip › code/dstm/test.py]

import numpy as np
from sklearn.model_selection import train_test_split
from collections import OrderedDict

def dict_to_ordered(dict_to_order):
    ordered_keys = list(sorted(dict_to_order.keys()))
    lst_tpl = [(key, dict_to_order[key]) for key in ordered_keys]
    ordered_dict = OrderedDict(lst_tpl)
    return ordered_dict

if __name__ == '__main__':

    print(len(doc_topics))
    print(sum([sum(y) for y in doc_topics]))
