# Supplementary material for: Evaluation of unsupervised static topic models’ emergence detection ability
Source: PeerJ Comput Sci. 2025 May 30;11:e2875. doi: 10.7717/peerj-cs.2875 (PMC12192802; doi:10.7717/peerj-cs.2875)
Supplement: Supplemental Information 1 [file peerj-cs-11-2875-s001.zip › code/dstm/config_enron.ini]

[DEFAULT]
Random_seed = 2022
Data_path = ../data/enron_2/proc_data.json
Vocab = ../data/enron_2/proc_vocab.pkl

[BERTOPIC]
# required params
# file handling
Output = ../enron_bert_output_20/
# ["train", "eval", "both"]
Mode = train
# 100 by default
Num_topics = 20
Hf_sentence_model = all-distilroberta-v1
# not required params
Model =
Diversity = 0.2
Top_n_words = 20
Is_visualize = no
Save_embeddings = no
# UMAP params


[LDA]
# required params
# file handling
Output = ../enron_lda_models_20/
# The splitting percentage for train and val dataset
Percentage = 0.2
# The maximum number of topics for the topic range
Max_num_topics = 20
# The minimum number of topics for the topic range
Min_num_topics = 0
# Gap for calculating the perplexity in the plot
Gap = 10
# Method for calculating coherence score
# ['u_mass', 'c_v', 'c_uci', 'c_npmi']
Coherence = c_v
# not required params
Save_all = no

[COWORDS]
# ["keywords", "abstracts"]
Mode = abstracts
Input = ../data/enron/enron_labeled.csv
Output = ../enron_cw_output_20/
Num_clusters = 20
Lower_frequency = 10

[MATCHING]
# COWORDS approach output directory
Cw_abs_output = ../enron_cw_output_20/
Cw_kw_output =
# model can be ["keywords", "abstracts_only"]
Mode = abstracts_only
Vocab_kw =
# Path to save generated plots
Save_path = ../enron_plots_emnlp_20/
# Path that stores the clusters file
Clusters_path_kw =
Clusters_path_abs = ../enron_cw_output/clusters_num_100
# bad topics
Kw_bad_topics = []
# Number of Clusters used for clustering, should be the same with number of topics
Num_clusters = 20
Top_n_words = 20
# LDA model path
Lda_path = ../enron_lda_models_20/model-2022-06-2023-22:25:04.pkl
# bert-related files
Bert_model_file = ../enron_bert_output_20/bert_model
Bert_topics_file = ../enron_bert_output_20/topics_file
# matching strategy ["OVERLAP", "COSINE", "KLD"]
Matching_strategy = OVERLAP
# plot_value can be one of the following ["accumulation", "prevalence"]
Plot_value = prevalence
# minimum for the peak to keep the topic
Peak_min = 0.001
