# Supplementary material for: Evaluation of unsupervised static topic models’ emergence detection ability
Source: PeerJ Comput Sci. 2025 May 30;11:e2875. doi: 10.7717/peerj-cs.2875 (PMC12192802; doi:10.7717/peerj-cs.2875)
Supplement: Supplemental Information 1 [file peerj-cs-11-2875-s001.zip › code/dstm/Distribution_plot.ipynb]

# %% [code]
import pickle
import numpy as np
import json

# %% [code]
data_path = '../data/bigram_4/proc_data.json'
vocab_path = '../data/bigram_4/proc_vocab.pkl'

with open(data_path, 'r') as f:
    data = json.load(f)
# corpus = data['corpus']

# toy_data_path = 'abstracts_toy.pkl'
# with open(toy_data_path, 'rb') as f:
#     data = pickle.load(f)
# corpus_years = data['years']

with open(vocab_path, 'rb') as f:
    vocab = pickle.load(f)

# %% [code]
corpus = data['corpus']

# %% [code]
vocab[39080]

# %% [code]
for i, doc in enumerate(corpus[:2]):
    print(doc)
    proc_doc = vocab.doc2bow(doc)

# %% [code]
model_path = "models_2/models_2/model10013-06-2022-12:10:59.pkl"

with open(model_path, 'rb') as f:
    model_dict = pickle.load(f)

# %% [code]
lda_model = model_dict['model']
num_topics = model_dict['num_topics']
print(num_topics)

# %% [code]
raw_corpus = corpus
raw_corpus_years = corpus_years

# %% [code]
num_samples = 1000
corpus = raw_corpus[21000:22000]
corpus_years = raw_corpus_years[21000:22000]

# %% [code]
prob_matrix = np.zeros(shape=(len(corpus), num_topics))
for i, doc in enumerate(corpus):
    probs = lda_model.get_document_topics(doc, minimum_probability=0.0001)
    if len(probs) != num_topics:
        for prob in probs:
            prob_matrix[i][prob[0]] = prob[1]
        continue
    vec = [p[1] for p in probs]
    prob_matrix[i] = vec

# %% [code]
probs

# %% [code]
print(prob_matrix.shape)
print(kw_prob_matrix.shape)

# %% [code]
import numpy as np
print(max(all_num_ids))
print(min(all_num_ids))
np.std(all_num_ids)

# %% [code]
import json
kw_file = "kw_prob_matrix_100_new.json"

with open(kw_file, 'r') as f:
    kw_prob_matrix = json.load(f)

# %% [code]
kw_prob_matrix = np.asarray(kw_prob_matrix)
kw_num_topics = kw_prob_matrix.shape[1]

# %% [code]
years = list(set(list(corpus_years)))

# %% [code]
avg_all = False

# %% [code]
from collections import defaultdict
if avg_all:
    # average of all years
    avgs = np.zeros(shape=(num_topics,))
    for col in range(num_topics):
        avgs[col] = np.average(prob_matrix[:,col])
    print(avgs)
else:
    # average for every year
    avgs = defaultdict(lambda: np.zeros(num_topics))
    grouped = defaultdict(list)
    for year, prob_vec in zip(corpus_years, prob_matrix):
        grouped[year].append(prob_vec)
    for year, arr_list in grouped.items():
        avgs[year] = np.stack(arr_list).mean(0)
#     print(avgs)

# %% [code]
# old don't run
counts_year = defaultdict(lambda: np.zeros(num_topics))

for prob_vec, year in zip(prob_matrix, corpus_years):
    if avg_all:
        counts_year[year] += (prob_vec > avgs)
    else:
        counts_year[year] += (prob_vec > avgs[year])

for year, counts in counts_year.items():
    all_counts = np.sum(counts)
    for i, count in enumerate(counts):
#         counts_year[year][i] = count / all_counts
        counts_year[year][i] = count
    
years = sorted(list(counts_year.keys()))
values = []
for year in years:
    values.append(counts_year[year])
values =np.stack(values)

# %% [code]
prob_threshold = 0.6
all_ids = []
all_num_ids = []
for doc_probs in prob_matrix[:]:
    prob_ids = range(len(doc_probs))
    sorted_doc_probs, sorted_ids = zip(*sorted(zip(doc_probs, prob_ids), reverse=True))
    prob_sum = 0
    top_ids = []
    for prob, s_id in zip(sorted_doc_probs, sorted_ids):
        prob_sum += prob
        top_ids.append(s_id)
        all_ids.append(s_id)
        if prob_sum >= prob_threshold:
            break
    all_num_ids.append(len(top_ids))
#     print(prob_sum, top_ids)
#     print(len(top_ids))
#     print()

# print(len(list(set(all_ids))))
print(sum(all_num_ids)/len(all_num_ids))
    

# %% [code]
prob_matrix

# %% [code]
counts_year = defaultdict(lambda: np.zeros(num_topics))
prob_threshold = 0.6
all_ids = []
for prob_vec, year in zip(prob_matrix, corpus_years):
    prob_ids = range(len(prob_vec))
    sorted_doc_probs, sorted_ids = zip(*sorted(zip(prob_vec, prob_ids), reverse=True))
    prob_sum = 0
    top_ids = []
    top_probs = []
    for prob, s_id in zip(sorted_doc_probs, sorted_ids):
        prob_sum += prob
        top_ids.append(s_id)
        all_ids.append(s_id)
        top_probs.append(prob)
        if prob_sum >= prob_threshold:
            break
    for s_id, prob in zip(top_ids, top_probs):  
        if prob > 0.05:
            counts_year[year][s_id] += 1

corpus_years_docs = defaultdict(int)
for y in corpus_years:
    corpus_years_docs[y] += 1
num_all_docs = len(corpus_years_docs)
            
for year, counts in counts_year.items():
    all_counts = np.sum(counts)
    for i, count in enumerate(counts):
#         counts_year[year][i] = count / all_counts
#         print(corpus_years_docs[year])
        counts_year[year][i] = count / (corpus_years_docs[year] / num_all_docs)
    
years = sorted(list(counts_year.keys()))
values = []
for year in years:
    values.append(counts_year[year])
values =np.stack(values)

# %% [code]
corpus_years_docs

# %% [markdown]
For KW approach:

# %% [code]
from collections import defaultdict
if avg_all:
    # average of all years
    kw_avgs = np.zeros(shape=(num_topics,))
    for col in range(num_topics):
        kw_avgs[col] = np.average(kw_prob_matrix[:,col])
    print(kw_avgs)
else:
    # average for every year
    kw_avgs = defaultdict(lambda: np.zeros(num_topics))
    grouped = defaultdict(list)
    for year, prob_vec in zip(corpus_years, kw_prob_matrix):
        grouped[year].append(prob_vec)
    for year, arr_list in grouped.items():
        kw_avgs[year] = np.stack(arr_list).mean(0)
#     print(avgs)

# %% [code]
# old not run
kw_counts_year = defaultdict(lambda: np.zeros(num_topics))

for prob_vec, year in zip(kw_prob_matrix, corpus_years):
    if avg_all:
        kw_counts_year[year] += (prob_vec > avgs)
    else:
        kw_counts_year[year] += (prob_vec > avgs[year])

for year, counts in kw_counts_year.items():
    all_counts = np.sum(counts)
    for i, count in enumerate(counts):
#         counts_year[year][i] = count / all_counts
        counts_year[year][i] = count
    
kw_years = sorted(list(kw_counts_year.keys()))
kw_values = []
for year in years:
    kw_values.append(kw_counts_year[year])
kw_values =np.stack(kw_values)

# %% [code]
values.shape[1]

# %% [code]
bad_topics = []
for i in range(100):
    if np.count_nonzero(values[:,i]) == 0:
        print('all zeros in topic: ', i)
        bad_topics.append(i)

# %% [code]
for i in range(100):
    if np.count_nonzero(kw_values[:,i]) == 0:
        print('all zeros in kw cluster: ', i)

# %% [code]


# %% [code]
kw_counts_year = defaultdict(lambda: np.zeros(num_topics))

for prob_vec, year in zip(kw_prob_matrix, corpus_years):
    for c_id, prob in enumerate(prob_vec):
        if prob > 0:
            kw_counts_year[year][c_id] += 1

for year, counts in kw_counts_year.items():
    all_counts = np.sum(counts)
    for i, count in enumerate(counts):
#         counts_year[year][i] = count / all_counts
        counts_year[year][i] = count
    
kw_years = sorted(list(kw_counts_year.keys()))
kw_values = []
for year in years:
    kw_values.append(kw_counts_year[year])
kw_values =np.stack(kw_values)

# %% [code]

print(kw_values[:, cluster_num])
print(values)

# %% [code]
def get_growth_rate(v):
    gr = np.zeros(v.shape)
    prev = v[0]
    for i, n in enumerate(v[1:]):
        gr_i = (n - prev) / prev
        prev = n
        gr[i+1] = gr_i
    return gr
    

# %% [code]
kw_values[:, 3].tolist()

# %% [code]
corpus_years_docs = np.zeros(len(years))
for y in corpus_years:
    corpus_years_docs[years.index(y)] += 1

# %% [code]


# %% [code]
kw_counts_year[]

# %% [code]
import matplotlib
import matplotlib.pyplot as plt
from matplotlib.pyplot import figure
%matplotlib inline

is_scale = False
cluster_num = 25
topic_num = 77
figure(figsize=(20, 20), dpi=200)
fig = matplotlib.pyplot.gcf()
fig.set_size_inches(18.5, 10.5)
scale = 24.5

fig, ax1 = plt.subplots()

if not is_scale:
    color = 'tab:red'
    ax1.set_xlabel('Years')
    ax1.set_ylabel('Number of documents', color=color)
#     lns1 = ax1.plot(kw_years,[v for v in kw_values[:, cluster_num].tolist()], '.-', color=color, label='Cluster-{}'.format(cluster_num))
    ax1.tick_params(axis='y', labelcolor=color)
    ax1.grid()
    ax1.set_ylim(bottom=0.)
    
    ax2 = ax1.twinx()
    color = 'tab:blue'
    ax2.set_ylabel('Number of documents', color=color)
    lns2 = ax2.plot(years, values[:, topic_num].tolist(), '.-', label='Topic-{}'.format(topic_num))
    ax2.plot(years, values[:, 23].tolist(), '.-', label='Topic-{}'.format(topic_num))
    ax2.plot(years, values[:, 55].tolist(), '.-', label='Topic-{}'.format(topic_num))
    ax2.plot(years, values[:, 40].tolist(), '.-', label='Topic-{}'.format(topic_num))
    ax2.plot(years, values[:, 0].tolist(), '.-', label='Topic-{}'.format(topic_num))
    ax2.tick_params(axis='y', labelcolor=color)
    ax2.set_ylim(bottom=0.)
    
    lns = lns1+lns2
    labs = [l.get_label() for l in lns]
    ax2.legend(lns, labs, loc=0)

else:
    plt.plot(kw_years, [v for v in kw_values[:, cluster_num].tolist()], '.-', label='Cluster-{}'.format(cluster_num))
#     plt.plot(years, values[:, topic_num].tolist(), '.-', label='Topic-{}'.format(topic_num))
    plt.legend()
    plt.grid()
    ax1.set_xlabel('Years')
    ax1.set_ylabel('Number of documents')


save_path = "results_2/"
avg = "all_avg" if avg_all else "year_avg"
plt.savefig(save_path + 'topic_evolving_topics_{}_{}.pdf'.format(num_topics, avg),bbox_inches="tight")

# %% [code]


# %% [code]
def KL(P,Q):
    """ Epsilon is used here to avoid conditional code for
    checking that neither P nor Q is equal to 0. """
    epsilon = 0.00001

    # You may want to instead make copies to avoid changing the np arrays.
    P = P+epsilon
    Q = Q+epsilon

    divergence = np.sum(P*np.log(P/Q))
    return divergence

# %% [code]
bad_topics

# %% [code]
from scipy.special import softmax

c1 = kw_values[:, 74]
c1_sm = softmax(c1)
kls = []
for i in range(num_topics):
    t1 = values[:, i]
    t1_sm = softmax(t1)
    kl = KL(c1_sm, t1_sm)
    kls.append(kl)
    print(kl)
    
min_kl = float('inf')
min_index = None
for i, kl in enumerate(kls):
    if kl < min_kl and (not i in bad_topics):
        min_kl = kl
        min_index = i
print("min is : {}, most similar topic is {}".format(min_kl, min_index))


# %% [code]
bad_topics
