# Supplementary material for: Evaluation of unsupervised static topic models’ emergence detection ability
Source: PeerJ Comput Sci. 2025 May 30;11:e2875. doi: 10.7717/peerj-cs.2875 (PMC12192802; doi:10.7717/peerj-cs.2875)
Supplement: Supplemental Information 1 [file peerj-cs-11-2875-s001.zip › code/dstm/submit_cpu.sh]

#!/bin/bash
#Set job requirements
#SBATCH --job-name=wos_lda
#SBATCH --output=wos_50_lda_80.txt
#SBATCH --nodes=1
#SBATCH --ntasks=1
#SBATCH --cpus-per-task=16
#SBATCH --partition=fatq
#SBATCH --time=5-00:00:00

srun python3 lda.py
#srun python3 pre-processing.py -d ../data/df.csv -o ../data/wos_wo_kw_2/
