# Supplementary material for: Evaluation of unsupervised static topic models’ emergence detection ability
Source: PeerJ Comput Sci. 2025 May 30;11:e2875. doi: 10.7717/peerj-cs.2875 (PMC12192802; doi:10.7717/peerj-cs.2875)
Supplement: Supplemental Information 1 [file peerj-cs-11-2875-s001.zip › code/dstm/utils.py]

from nltk.tokenize import RegexpTokenizer
from nltk.corpus import stopwords
import nltk


### data utility
def tokenize(abstracts, remove_len_letters=2):
    res = []
    for abstract in abstracts:
        abstract = abstract.replace('-', '')
        tokenizer = RegexpTokenizer(r'\w+')
        abstract = tokenizer.tokenize(abstract)
        abstract = [w.lower() for w in abstract]
        abstract = [w for w in abstract if len(w)>remove_len_letters]
        res.append(abstract)
    return res


def remove_stopwords(abstracts, stopwords_file: str=None):
    if stopwords_file:
        print("Using external stopwords file")
        # using stopwords from a file
        with open(stopwords_file, 'r') as f:
            eng_stopwords = f.readlines()
        proc_eng_stopwords = []
        for sw in eng_stopwords:
            proc_sw = sw.strip()
            proc_eng_stopwords.append(proc_sw)
        eng_stopwords = proc_eng_stopwords
    else:
        print("Using nltk stopwords")
        # using nltk stopwords
        eng_stopwords = stopwords.words('english')
    res = []
    index = 0
    for abstract in abstracts:
        index += 1
        if index % 1000 == 0:
            print("Removing stop words for document {}, {} left".format(index, (len(abstracts) - index)))
        processed = []
        for w in abstract:
            if w not in eng_stopwords:
                processed.append(w)
        res.append(processed)
    return res


def lemmatization(texts, tagger, allowed_postags=['NOUN', 'ADJ', 'VERB', 'ADV']):
    texts_out = []
    for sent in texts:
        doc = tagger(" ".join(sent))
        texts_out.append([token.lemma_ for token in doc if token.pos_ in allowed_postags])
    return texts_out
