# Supplementary material for: Evaluation of unsupervised static topic models’ emergence detection ability
Source: PeerJ Comput Sci. 2025 May 30;11:e2875. doi: 10.7717/peerj-cs.2875 (PMC12192802; doi:10.7717/peerj-cs.2875)
Supplement: Supplemental Information 1 [file peerj-cs-11-2875-s001.zip › code/dstm/data_stats.py]

import json
from collections import defaultdict
import numpy as np
from datetime import datetime

def count_years(years):
    counted_years = {}
    for y in years:
        if y not in counted_years:
            counted_years[y] = 1
        else:
            counted_years[y] += 1
    return counted_years

def chunk_years(dict_years, chunk=5):
    sorted_years = dict(sorted(dict_years.items()))
    chunked_data = []
    chunked_dates = []
    start = 0
    values_in_chunk = []
    years_in_chunk = []
    for year, value in sorted_years.items():
        if start == chunk:
            start = 0
            chunked_dates.append("{}-{}".format(years_in_chunk[0], years_in_chunk[-1]))
            chunked_data.append(sum(values_in_chunk))
            values_in_chunk = []
            years_in_chunk = []
        years_in_chunk.append(year)
        values_in_chunk.append(value)
        start += 1
    if years_in_chunk:
        chunked_dates.append((years_in_chunk[0], years_in_chunk[-1]))
        chunked_data.append(sum(values_in_chunk))
    return chunked_data, chunked_dates

if __name__ == '__main__':
    wos = "../data/bigram_4/proc_data.json"
    acl = "../data/acl-2/proc/proc_data.json"
    enron = "../data/enron_2/proc_data.json"

    with open(wos, 'r') as f:
        wos_d = json.load(f)
    wos_c = wos_d["corpus"]
    wos_y = wos_d["corpus_years"]

    with open(acl, 'r') as f:
        acl_d = json.load(f)
    acl_c = acl_d["corpus"]
    acl_y = acl_d["corpus_years"]

    with open(enron, 'r') as f:
        enron_d = json.load(f)
    enron_c = enron_d["corpus"]
    enron_y = enron_d["corpus_dates"]
    enron_y = [datetime.strptime(dt, '%Y-%m-%d %H:%M:%S') for dt in enron_y]
    enron_y = [dt.strftime('%Y-%m') for dt in enron_y]


    print("wos: ")
    print(len(wos_c))
    wos_y_v = count_years(wos_y)
    print(wos_y_v)
    print(chunk_years(wos_y_v))

    print("acl: ")
    print(len(acl_c))
    acl_y_v = count_years(acl_y)
    print(acl_y_v)
    print(chunk_years(acl_y_v))

    print("enron: ")
    print(len(enron_c))
    enron_y_v = count_years(enron_y)
    print(enron_y_v)
    print(chunk_years(enron_y_v))
