# Supplementary material for: Evaluation of unsupervised static topic models’ emergence detection ability
Source: PeerJ Comput Sci. 2025 May 30;11:e2875. doi: 10.7717/peerj-cs.2875 (PMC12192802; doi:10.7717/peerj-cs.2875)
Supplement: Supplemental Information 1 [file peerj-cs-11-2875-s001.zip › code/dstm/bertopic_topics.py]

from bertopic import BERTopic
import pandas as pd

if __name__ == '__main__':
    model_file = "bert_output_vm/test_model2"
    topic_model = BERTopic.load(model_file)
    num_topics = topic_model.nr_topics
    print("number of topics: ", num_topics)
    topic_words = []
    for topic in range(num_topics):
        print(topic)
        tt = []
        for word, _ in topic_model.get_topic(topic):
            tt.append(word)
        topic_words.append(tt)

    d = {'topic': [], 'top_words': []}
    for i, words_list in enumerate(topic_words):
        # iterating the rows
        d['topic'].append(i)
        d['top_words'].append(words_list)
        print("Topic: {} \n".format(i))
        print("Words: {} \n".format(words_list))
    df = pd.DataFrame(data=d)

    bert_top_words_path = 'bert_top_words.csv'
    df.to_csv(bert_top_words_path)
