# Supplementary material for: Evaluation of unsupervised static topic models’ emergence detection ability
Source: PeerJ Comput Sci. 2025 May 30;11:e2875. doi: 10.7717/peerj-cs.2875 (PMC12192802; doi:10.7717/peerj-cs.2875)
Supplement: Supplemental Information 1 [file peerj-cs-11-2875-s001.zip › code/dstm/config_wos.ini]

[DEFAULT]
Random_seed = 42
Data_path = ../data/wos_wo_kw_2/proc_data.json
Vocab = ../data/wos_wo_kw_2/proc_vocab.pkl

[BERTOPIC]
# required params
# file handling
;Output = /dev/shm/tmp/bert_output_wos_topics_red/
Output = ../bert_output_wos_abs_81/
# ["train", "eval", "both"]
Mode = train
# 100 by default
Num_topics = 81
Hf_sentence_model = pritamdeka/S-BioBert-snli-multinli-stsb
# not required params
Model =
Diversity = 0.2
Top_n_words = 20
Is_visualize = no
Save_embeddings = no
# UMAP params


[LDA]
# required params
# file handling
Output = ../wos_50_lda_models_80/
# The splitting percentage for train and val dataset
Percentage = 0.1
# The maximum number of topics for the topic range
Max_num_topics = 80
# The minimum number of topics for the topic range
Min_num_topics = 0
# Gap for calculating the perplexity in the plot
Gap = 40
# Method for calculating coherence score
# ['u_mass', 'c_v', 'c_uci', 'c_npmi']
Coherence = c_v
# not required params
Save_all = yes

[COWORDS]
# ["keywords", "abstracts"]
Mode = abstracts
Input = ../data/df.csv
;Output = ../data/wos_kw_vocab/
Output = ../wos_cw_abs_80/
Num_clusters = 80
Lower_frequency = 10

[MATCHING]
# COWORDS approach output directory
Cw_abs_output = ../wos_cw_abs_80/
Cw_kw_output = ../cw_kw_output/
# model can be ["keywords", "abstracts_only"]
Mode = abstracts_only
Vocab_kw = ../data/wos_kw_vocab/vocab_kw.pkl
# Path to save generated plots
;Save_path = ../test_wos_plots_prev/
Save_path = ../wos_plots_all_scores_standardized/
# Path that stores the clusters file
Clusters_path_kw = ../cw_kw_output/clusters_num_100
Clusters_path_abs = ../wos_cw_abs_80/clusters_num_80
# bad topics
Kw_bad_topics = [0]
# Number of Clusters used for clustering, should be the same with number of topics
Num_clusters = 80
Top_n_words = 20
# LDA model path
Lda_path = ../wos_50_lda_models_80/model8003-11-2023-14:53:04.pkl
# bert-related files
Bert_model_file = ../bert_output_wos_abs_81/bert_model
Bert_topics_file = ../bert_output_wos_abs_80/topics_file
# matching strategy ["OVERLAP", "COSINE", "KLD"]
Matching_strategy = OVERLAP
# plot_value can be one of the following ["accumulation", "prevalence", "absolute", "cumulative-prevalence"]
Plot_value = absolute
# minimum for the peak to keep the topic
Peak_min = 0.001
