# Supplementary material for: Evaluation of unsupervised static topic models’ emergence detection ability
Source: PeerJ Comput Sci. 2025 May 30;11:e2875. doi: 10.7717/peerj-cs.2875 (PMC12192802; doi:10.7717/peerj-cs.2875)
Supplement: Supplemental Information 1 [file peerj-cs-11-2875-s001.zip › code/dstm/pre-processing-acl.py]

import pandas as pd
import numpy as np
import matplotlib.pyplot as plt
from typing import Dict

import json
import spacy
import pickle
import argparse
from gensim.corpora import Dictionary
from gensim.models.phrases import Phraser
from gensim.models import Phrases

from utils import lemmatization, tokenize, remove_stopwords


def plot_histogram(year_counts: Dict):
    # plot thee histogram
    # Extract keys and values from the dictionary
    keys = list(year_counts.keys())
    values = list(year_counts.values())

    # Create a bar plot
    plt.bar(keys, values)

    # Add labels and title
    plt.xlabel('Year')
    plt.ylabel('Number of Publications')
    plt.title('Year-Publications')

    # Display the plot
    plt.show()


if __name__ == '__main__':
    # Initialize parser
    parser = argparse.ArgumentParser()
    parser.add_argument('-d', '--data', help='Path to the parquet file that contains the data')
    parser.add_argument('-o', '--output', help='Path to save the output file')

    args = parser.parse_args()

    parquet_path = args.data
    output_path = args.output

    upper_pctg = 0.5
    lower_freq = 10

    # for bigram model
    MIN_BIGRAMS_COUNT = 20
    BIGRAMS_THRESHOLD = 100

    cols = {'title': 'string',
            'author': 'string',
            'booktitle': 'string',
            'abstract': 'string',
            'year': 'string'}

    # read parquet instead of csv
    df_raw = pd.read_parquet(parquet_path, columns=[k for k in cols.keys()])

    # rename columns
    df_raw = df_raw.rename(columns={"title": "Title", "author": "Author", "booktitle": "Booktitle",
                                    "abstract": "Abstract", "year": "Year"})
    # Replace empty strings with NaN
    df_raw.replace('', np.nan, inplace=True)
    # filter out rows that have empty columns
    df_output = df_raw.dropna(subset=['Abstract', 'Year', 'Title'], how='any')
    # filter out rows that the field Year can't be casted to integer
    df_output = df_output[pd.to_numeric(df_output['Year'], errors='coerce').notna()]
    # cast to the year to int instead of string
    df_output = df_output.astype({'Year': 'int'})
    df_output = df_output[df_output['Year'] > 1979] # filter out the publications that after 2021

    corpus_years = df_output['Year'].tolist()
    year_counts = {}
    for year in corpus_years:
        if year not in year_counts:
            year_counts[year] = 1
        else:
            year_counts[year] += 1

    # merge titles with abstracts
    abstracts = list(df_output['Abstract'])
    titles = list(df_output['Title'])

    data = []
    for abstract, title in zip(abstracts, titles):
        merge = title + ' ' + abstract
        data.append(merge)

    raw_abstracts = {}
    raw_abstracts['corpus'] = data
    raw_abstracts['corpus_years'] = corpus_years
    # save abstracts for bert usages
    with open('raw_abstracts.json', 'w') as f:
        json.dump(raw_abstracts, f)
    print("Done saving raw data")

    # punctuation removal and lowercasing
    abstracts = tokenize(data)

    # Warning! This will take long time to run
    abstracts_wo_sw = remove_stopwords(abstracts, stopwords_file="stopwords/stopwords-en.txt")

    # Form Bigrams
    # min_count = ignore all words and bigrams with total collected count lower than this value
    # threshold = scoring parameter to create bigrams, from Bigram scoring function in Mikolov et al., 2013
    bigram_model = Phraser(Phrases(abstracts, min_count=MIN_BIGRAMS_COUNT, threshold=BIGRAMS_THRESHOLD))
    data_bi = [bigram_model[doc] for doc in abstracts_wo_sw]

    POS_TAGGER = spacy.load('en_core_web_sm', disable=['parser', 'ner'])
    data_bi_lem = lemmatization(data_bi, POS_TAGGER, allowed_postags=['NOUN', 'ADJ', 'VERB', 'ADV'])
    print("Lemmatization finished")
    vocab = Dictionary(data_bi_lem)

    upper_freq = {k: v for k, v in sorted(vocab.dfs.items(), key=lambda item: item[1], reverse=True) if
                  v >= vocab.num_docs * upper_pctg}
    lower_freq = {k: v for k, v in sorted(vocab.dfs.items(), key=lambda item: item[1], reverse=True) if
                  v < lower_freq}
    # lower_freq = {k: v for k, v in vocab.cfs.items() if v <= lower_freq}
    vocab.filter_tokens(bad_ids=(list(lower_freq.keys()) + list(upper_freq.keys())))
    print(len(vocab))

    # Convert `document` into the bag-of-words (BoW) format = list of `(token_id, token_count)` tuples.
    corpus = [vocab.doc2bow(text) for text in data_bi_lem]

    # Convert `document` into ordered list of tokens
    corpus_ordered = [vocab.doc2idx(text) for text in data_bi_lem]

    output_file = output_path + "proc_data.json"
    # save data to json
    with open(output_file, 'w') as f:
        json.dump({"corpus": corpus, "corpus_years": corpus_years, "corpus_ordered": corpus_ordered}, f)

    vocab_out_file = output_path + "proc_vocab.pkl"
    with open(vocab_out_file, 'wb') as f:
        pickle.dump(vocab, f)
