# Supplementary material for: Evaluation of unsupervised static topic models’ emergence detection ability
Source: PeerJ Comput Sci. 2025 May 30;11:e2875. doi: 10.7717/peerj-cs.2875 (PMC12192802; doi:10.7717/peerj-cs.2875)
Supplement: Supplemental Information 1 [file peerj-cs-11-2875-s001.zip › code/dstm/dist_plot.py]

import os
os.environ['GENSIM_DATA_DIR'] = '/var/scratch/xli3/workspace/gensim-data'
import pickle
import numpy as np
import json
import ast
import seaborn as sns
import gensim
import gensim.downloader as api
from gensim.models import FastText
import argparse
from datetime import datetime
import configparser
from collections import defaultdict, OrderedDict
from gensim.models import Word2Vec

from scipy.special import softmax

import matplotlib
import matplotlib.pyplot as plt

from bertopic import BERTopic
import pandas as pd

from sklearn.metrics.pairwise import cosine_similarity
from sentence_transformers import SentenceTransformer


def get_growth_rate(v):
    gr = np.zeros(v.shape)
    prev = v[0]
    for i, n in enumerate(v[1:]):
        gr_i = (n - prev) / prev
        prev = n
        gr[i+1] = gr_i
    return gr

def KL(P,Q):
    """ Epsilon is used here to avoid conditional code for
    checking that neither P nor Q is equal to 0. """
    epsilon = 0.00001

    # You may want to instead make copies to avoid changing the np arrays.
    P = P+epsilon
    Q = Q+epsilon

    divergence = np.sum(P*np.log(P/Q))
    return divergence


def dict_to_ordered(dict_to_order):
    ordered_keys = list(sorted(dict_to_order.keys()))
    lst_tpl = [(key, dict_to_order[key]) for key in ordered_keys]
    ordered_dict = OrderedDict(lst_tpl)
    return ordered_dict


def count_years(prob_matrix, corpus_years, num_topics, model_name):
    # we use new way to associate documents to topics for lda and bert

    # {year: [num_topics x 1]}
    counts_year = defaultdict(lambda: np.zeros(num_topics))

    if model_name == "bert":
        for topic_id, year in zip(prob_matrix, corpus_years):
            counts_year[year][topic_id] += 1
        ordered_counts_year = dict_to_ordered(counts_year)
        return ordered_counts_year

    else:

        prob_threshold = 0.6
        lowest_prob = 0.05

        for prob_vec, year in zip(prob_matrix, corpus_years):
            prob_ids = range(len(prob_vec))
            sorted_doc_probs, sorted_ids = zip(*sorted(zip(prob_vec, prob_ids), reverse=True))
            prob_sum = 0
            top_ids = []
            top_probs = []
            for prob, s_id in zip(sorted_doc_probs, sorted_ids):
                prob_sum += prob
                top_ids.append(s_id)
                top_probs.append(prob)
                if prob_sum >= prob_threshold:
                    break
            for s_id, prob in zip(top_ids, top_probs):
                if prob > lowest_prob:
                    counts_year[year][s_id] += 1
        ordered_counts_year = dict_to_ordered(counts_year)
        return ordered_counts_year


def proc_counts_year(counts_year, corpus_docs_year, y_value):
    ordered_years = list(sorted(counts_year.keys()))
    for year, counts in counts_year.items():
        for i, count in enumerate(counts):
            if y_value == "prevalence":
                counts_year[year][i] = count / corpus_docs_year[year]
            elif y_value == "accumulation":
                # we accumulate value with the previous years
                # this is a ordered dictionary, so previous values should be added already
                if ordered_years.index(year) != 0:
                    counts_year[year][i] = count + counts_year[ordered_years[ordered_years.index(year) - 1]][i]
                else:
                    counts_year[year][i] = count
            elif y_value == "absolute":
                counts_year[year][i] = count
            elif y_value == "cumulative-prevalence":
                # cumulative number of docs for the topic i divided by number of total docs for past years
                if ordered_years.index(year) != 0:
                    cumul_count = count + counts_year[ordered_years[ordered_years.index(year) - 1]][i]
                else:
                    cumul_count = count
                ordered_corpus_values = [corpus_docs_year[y] for y in ordered_years]
                cumul_sorted_years_counts = sum(ordered_corpus_values[:ordered_years.index(year)+1])
                cumul_prev = cumul_count / cumul_sorted_years_counts
                counts_year[year][i] = cumul_prev

    return counts_year


def plot(cw_abs_num, lda_topic_num, bert_topic_num, cw_abs_values,
         lda_values, bert_values, years, mode, save_path, plot_value, corpus_years_docs,
         num_topics=100, cw_kw_num=None, cw_kw_values=None):
    # plots
    # print(plot_value)
    y_name = None
    if plot_value == "prevalence":
        y_name = "Prevalence"
    elif plot_value == "accumulation":
        y_name = "Cumulative # of Docs"
    elif plot_value == "absolute":
        y_name = "Absolute # of Docs"
    elif plot_value == "cumulative-prevalence":
        y_name = "Cumulative prevalence"

    fig = matplotlib.pyplot.gcf()
    fig.set_size_inches(18.5, 10.5)

    fig, ax1 = plt.subplots()

    ax2 = ax1.twinx()
    ax3 = ax1.twinx()
    ax3.spines.right.set_position(("axes", 1.2))

    color = 'tab:red'
    ax1.set_xlabel('Years')
    # ax1.set_ylabel('Number of documents', color=color)
    ax1.set_ylabel('{}, CW'.format(y_name), color=color)
    lns1 = ax1.plot(years, [v for v in cw_abs_values[:, cw_abs_num].tolist()], marker='o', mfc="white", ms=5, color=color,
                    label='CW-abs-Cluster-{}'.format(cw_abs_num))
    ax1.tick_params(axis='y', labelcolor=color)
    # ax1.grid()
    ax1.set_ylim(bottom=0.)

    color = 'tab:blue'
    ax2.set_ylabel('{}, LDA'.format(y_name), color=color)
    lns2 = ax2.plot(years, lda_values[:, lda_topic_num].tolist(), marker='o', mfc="white", ms=5, color=color, label='LDA-Topic-{}'.format(lda_topic_num))
    ax2.tick_params(axis='y', labelcolor=color)
    ax2.set_ylim(bottom=0.)

    color = 'tab:green'
    ax3.set_ylabel('{}, BERT'.format(y_name), color=color)
    lns3 = ax3.plot(years, bert_values[:, bert_topic_num].tolist(), marker='o', mfc="white", ms=5, color=color,
                    label='Bert-Topic-{}'.format(bert_topic_num))
    ax3.tick_params(axis='y', labelcolor=color)
    ax3.set_ylim(bottom=0.)
    lns = lns1 + lns2 + lns3

    # if plot_value == "prevalence":
    #     values = [1/num_topics for _ in range(len(years))]
    #     color = "tab:gray"
    #     ax4 = ax1.twinx()
    #     lns4 = ax4.plot(years, values, marker='o', mfc="white", ms=5, color=color,
    #                     label='Average Prevalence')
    #     ax4.tick_params(axis='y', labelcolor=color)
    #     ax4.set_ylim(bottom=0.)
    #     lns = lns1 + lns2 + lns3 + lns4
    # elif plot_value == "accumulation":
    #     color = "tab:gray"
    #     ax4 = ax1.twinx()
    #     lns4 = ax4.plot(years, corpus_years_docs.values(), marker='o', mfc="white", ms=5, color=color,
    #                     label='Total #')
    #     ax4.tick_params(axis='y', labelcolor=color)
    #     ax4.set_ylim(bottom=0.)
    #     lns = lns1 + lns2 + lns3 + lns4

    save_name = 'Total_{}_LDA_{}_Bert_{}_CW-abs_{}.pdf'.format(num_topics, lda_topic_num, bert_topic_num, cw_abs_num)
    if mode == "keywords":
        color = "tab:cyan"
        ax5 = ax1.twinx()
        ax5.spines.right.set_position(("axes", 1.4))
        ax5.set_ylabel('{}, CW-KW'.format(y_name), color=color)
        lns5 = ax5.plot(years, cw_kw_values[:, cw_kw_num].tolist(), marker='o', mfc="white", ms=5, color=color,
                    label='CW-KW-{}'.format(cw_kw_num))
        ax5.tick_params(axis='y', labelcolor=color)
        ax5.set_ylim(bottom=0.)
        lns = lns1 + lns2 + lns3  + lns5
        save_name = 'Total_{}_LDA_{}_Bert_{}_CW-abs_{}_CW-KW_{}.pdf'.format(num_topics, lda_topic_num, bert_topic_num, cw_abs_num, cw_kw_num)


    labs = [l.get_label() for l in lns]
    plt.style.use('seaborn-dark')
    ax2.legend(lns, labs, loc=0)

    plt.savefig(save_path + save_name, bbox_inches="tight")

def extract_top_words(bert_model, lda_model, clusters_abs, num_top_words, output_path, vocab, kw_vocab=None, clusters_kw=None):
    """
    Funtion to extract top n words from all models provided.
    :param bert_model: model file path
    :param lda_model: loaded lda model
    :param clusters_abs:
    :param num_top_words:
    :param output_path:
    :param clusters_kw:
    :return:
    """
    # extract top words from all models
    # bert
    topic_model = BERTopic.load(bert_model)
    num_topics = topic_model.nr_topics
    print("number of topics: ", num_topics)
    topic_words = []
    for topic in range(num_topics):
        # in bertopic, topic starts from -1 to n - 1
        topic = topic - 1
        tt = []
        # print(topic_model.get_topic(topic))
        # print(topic_model.get_topic_info())
        for word, _ in topic_model.get_topic(topic):
            tt.append(word)
        topic_words.append(tt)
    bert_d = {'topic': [], 'top_words': []}
    for i, words_list in enumerate(topic_words):
        # iterating the rows
        bert_d['topic'].append(i)
        bert_d['top_words'].append(words_list)
        # print("Topic: {} \n".format(i))
        # print("Words: {} \n".format(words_list))
    df = pd.DataFrame(data=bert_d)

    bert_top_words_path = output_path + 'bert_top_words.csv'
    df.to_csv(bert_top_words_path)

    # lda
    topic_words = []
    for i in range(num_topics):
        tt = lda_model.get_topic_terms(i, num_top_words)
        topic_words.append([vocab[pair[0]] for pair in tt])
    lda_d = {'topic': [], 'top_words': []}
    for i, words_list in enumerate(topic_words):
        # iterating the rows
        lda_d['topic'].append(i)
        lda_d['top_words'].append(words_list)
        # print("Topic: {} \n".format(i))
        # print("Words: {} \n".format(words_list))
    df = pd.DataFrame(data=lda_d)
    lda_path = output_path + 'lda_top_words.csv'
    df.to_csv(lda_path)

    # co-words
    # getting clusters and their top words
    # this one is specifically for inputs that include abstracts
    keys, values = zip(*sorted(zip(clusters_abs.keys(), clusters_abs.values()),key=lambda x:int(x[0])))

    d_cw_abs = {'cluster': [], 'top_words': []}
    for i, words in zip(keys, values):
        d_cw_abs['cluster'].append(int(i) - 1)
        # order words by its frequency using the vocab
        words_freq = []
        for word in words:
            if word not in vocab.token2id:
                freq = 0
            else:
                freq = vocab.cfs[vocab.token2id[word]]
            words_freq.append((word, freq))
        # print(words_freq)
        words_freq = sorted(words_freq, key=lambda x: x[1], reverse=True)
        top_words = words_freq[:top_n_words]
        top_words = [w[0] for w in top_words]
        d_cw_abs['top_words'].append(top_words)

    df_cw_abs = pd.DataFrame(data=d_cw_abs)
    cw_abs_path = save_path + 'cw_top_words_abstracts.csv'
    df_cw_abs.to_csv(cw_abs_path)

    # OPTIONAL for the keywords with co-words approach
    if clusters_kw:
        # co-words
        # getting clusters and their top words
        # this one is specifically for inputs that include abstracts
        keys, values = zip(*sorted(zip(clusters_kw.keys(), clusters_kw.values()), key=lambda x: int(x[0])))
        d_cw_kw = {'cluster': [], 'top_words': []}
        for i, words in zip(keys, values):
            d_cw_kw['cluster'].append(int(i) - 1)
            # order words by its frequency using the vocab
            words_freq = []
            for word in words:
                # use keywords vocab
                freq = kw_vocab.cfs[kw_vocab.token2id[word]]
                words_freq.append((word, freq))
            # print(words_freq)
            words_freq = sorted(words_freq, key=lambda x: x[1], reverse=True)
            top_words = words_freq[:top_n_words]
            top_words = [w[0] for w in top_words]
            d_cw_kw['top_words'].append(top_words)

        df_cw_kw = pd.DataFrame(data=d_cw_kw)
        cw_kw_path = save_path + 'cw_top_words_keywords.csv'
        df_cw_kw.to_csv(cw_kw_path)
    else:
        d_cw_kw = None

    return lda_d, bert_d, d_cw_abs, d_cw_kw

def repace_char(word):
    special = [' ', '-']
    for c in special:
        if c in word:
            word = word.replace(c, '_')
    return word

def get_overlap(words_1, words_2):
    new_words_1 = []
    new_words_2 = []
    for w in words_1:
        new_words_1.append(repace_char(w))
    for w in words_2:
        new_words_2.append(repace_char(w))
    overlap_list = [v for v in words_1 if v in words_2]
    rate = len(overlap_list) / max(len(words_1), len(words_2))
    return rate


def get_cosine_similarity(list_1, list_2, emb_model):
    similarity_scores = []
    for word_list1 in list_1:
        for word_list2 in list_2:
            # model = Word2Vec.load('glove-wiki-gigaword-300')
            # model = api.load("glove-wiki-gigaword-300")
            emb_1 = emb_model[word_list1]
            emb_2 = emb_model[word_list2]
            # cosine_similarity = model.similarity(word_list1, word_list2)
            cos_sim = cosine_similarity(emb_1, emb_2)
            similarity_scores.append(cos_sim)
    return sum(similarity_scores)

# def get_embedding_similarity(sent_1: str, sent_2: str):
#     sentence_model = SentenceTransformer("pritamdeka/S-BioBert-snli-multinli-stsb")
#     emb1 = sentence_model.encode(sent_1)
#     emb2 = sentence_model.encode(sent_2)
#     return get_cosine_similarity(emb1, emb2)


def get_embedding(sent: str, sentence_model):
    return sentence_model.encode(sent)


def get_average_embedding(words: list):
    # load word2vec
    model = gensim.models.KeyedVectors.load_word2vec_format('glove-wiki-gigaword-300',
                                                            binary=True)

    # your inputs
    # first_sentence_list = ['driver', 'backs', 'into', 'stroller', 'with', 'child', ',', 'drives', 'off']
    # second_sentence_list = ['driver', 'backs', 'into', 'mom', ',', 'stroller', 'with', 'child', 'then', 'drives', 'off']

    # remove oov
    first = [word for word in words if word in model.key_to_index]
    # second = [word for word in second_sentence_list if word in model.key_to_index]

    # average word embeddings to get sentence embeddings
    first_sent_embedding = np.mean(model[first], axis=0)
    second_sent_embedding = np.mean(model[second], axis=0)


    # calculate similarities
    # result = cosine_similarity(first_sent_embedding.reshape(1, -1), second_sent_embedding.reshape(1, -1))
    #
    # print(result)
    return first_sent_embedding


def get_value_by_topic(topic_id, values, strategy):
    # values are a list of top words
    if strategy == "OVERLAP":
        # print(topic_id)
        # print(values)
        # then return a list of words
        return values["top_words"][topic_id]
    elif strategy == "COSINE":
        # then return a feature vector
        # sent = ' '.join(values["top_words"][topic_id])
        # sentence_model = SentenceTransformer("pritamdeka/S-BioBert-snli-multinli-stsb")
        # sent = [t for t in values["top_words"][topic_id]]
        return values["top_words"][topic_id]
    elif strategy == "KLD":
        # return a list of document counts
        return values[:, topic_id]


def calculate_score(values_1, values_2, strategy, emb_model=None):
    """
    A function to calculate matching score/distance. The lower the score is, the more similar two topics are.
    Input:
    values_1: The value for topic 1 to compare. It can be a list words, or a feature vector or a prob distribution.
    values_2: The second value for topic 2 to compare.
    mode: Types for score function to use. It can be from one of the following: ["OVERLAP", "COSINE", "KLD"].
    """
    # lower score indicate more similar
    if strategy == "OVERLAP":
        # score is words overlap rate, we use minus as the score
        return -(get_overlap(values_1, values_2))
    elif strategy == "COSINE":
        # score is consine similarity

        return get_cosine_similarity(values_1, values_2, emb_model)
    elif strategy == "KLD":
        # calculate kl divergence between two prob distributions
        values_1 = softmax(values_1)
        values_2 = softmax(values_2)
        return KL(values_1, values_2)
    else:
        # function not defined
        assert NameError


def get_score(t_1, t_2, values_1, values_2, strategy, emb_model=None):
    value_1 = get_value_by_topic(t_1, values_1, strategy)
    value_2 = get_value_by_topic(t_2, values_2, strategy)
    score = calculate_score(values_1=value_1, values_2=value_2, strategy=strategy, emb_model=emb_model)
    return score

def get_growth_rate_by_year(tmp_values, year):
    y_id = years.index(year)
    prev_v = tmp_values[y_id - 1]
    p_prev = tmp_values[y_id - 2]
    pp_prev = tmp_values[y_id - 3]
    ppp_prev = tmp_values[y_id - 4]
    gr = float((prev_v + p_prev) / (ppp_prev + pp_prev + p_prev + p_prev))
    return gr


def convert_corpus_to_sents(corpus, vocab):
    converted_sents = []
    for sent in corpus:
        converted_sent = []
        for token in sent:
            converted_sent.append(vocab[token[0]])
        converted_sents.append(converted_sent)
    return converted_sents


if __name__ == '__main__':
    np.random.seed(42)
    parser = argparse.ArgumentParser()
    parser.add_argument("-n", "--data_name", help="Provide dataset name to be processed, can be ['acl', 'wos', 'enron']")
    args = parser.parse_args()

    data_name = args.data_name

    config = configparser.ConfigParser(allow_no_value=True)
    config.read("config_{}.ini".format(data_name))
    config_section = "MATCHING"
    configs = config[config_section]
    data_path = configs["Data_path"]
    vocab_path = configs["Vocab"]
    print("vocab path", vocab_path)
    kw_vocab_path = configs["Vocab_kw"]
    print(configs)
    cw_abs_dir = configs["Cw_abs_output"]
    cw_kw_dir = configs["Cw_kw_output"]
    # NB: this mode is different from the mode in cw_clusters
    # here we have two options ["keywords", "abstracts_only"]
    # the former indicates that we have 4 methods to compare, which includes keywords as inputs
    # the latter indicates that we have only 3 methods to compare, which doesn't include keywords as inputs
    mode = configs["Mode"]
    save_path = configs["Save_path"]
    clusters_path_cw_kw = configs["Clusters_path_kw"]
    clusters_path_cw_abs = configs["Clusters_path_abs"]
    num_clusters = int(configs["Num_clusters"])
    top_n_words = int(configs["Top_n_words"])
    lda_path = configs["Lda_path"]
    bert_model_file = configs["Bert_model_file"]
    bert_topics_file = configs["Bert_topics_file"]
    matching_strategy = configs["Matching_strategy"]
    plot_value = configs["Plot_value"]
    peak_min = float(configs["Peak_min"])
    pre_kw_bad_clusters = ast.literal_eval(configs['Kw_bad_topics'])
    print(data_path)
    print(matching_strategy)
    print(plot_value)

    # if mode == "keywords":
    #     methods = ["bert", "lda", "cw_abstracts", "cw_kw"]
    # elif mode == "abstracts_only":
    #     methods = ["bert", "lda", "cw_abstracts"]
    # else:
    #     raise ValueError

    with open(data_path, 'rb') as f:
        data = json.load(f)
    corpus = data['corpus']
    if "enron" in data_path:
        corpus_years = data['corpus_dates']
        corpus_years = [datetime.strptime(dt, '%Y-%m-%d %H:%M:%S') for dt in corpus_years]
        corpus_years = [dt.strftime('%Y-%m') for dt in corpus_years]
    else:
        corpus_years = data['corpus_years']

    with open(vocab_path, 'rb') as f:
        vocab = pickle.load(f)

    if mode == "keywords":
        with open(kw_vocab_path, 'rb') as f:
            vocab_kw = pickle.load(f)
    else:
        vocab_kw = None

    with open(lda_path, 'rb') as f:
        lda_model_dict = pickle.load(f)

    lda_model = lda_model_dict['model']
    num_topics = lda_model_dict['num_topics']
    print(num_topics)
    assert num_topics == num_clusters

    # load clusters
    with open(clusters_path_cw_abs, 'r') as f:
        clusters_cw_abs = json.load(f)
    # if we don't have keywords method
    clusters_cw_kw = None
    if mode == "keywords":
        with open(clusters_path_cw_kw, 'r') as f:
            clusters_cw_kw = json.load(f)

    # TODO: write a function for getting the prob_matrix
    # load bert topic prob matrix
    with open(bert_topics_file, 'r') as f:
        bert_topics_list = json.load(f)

    print("inspect the vocab")
    print(len(vocab))
    # get lda prob matrix
    lda_prob_matrix = np.zeros(shape=(len(corpus), num_topics))
    for i, doc in enumerate(corpus):
        probs = lda_model.get_document_topics(doc, minimum_probability=0.0001)

        if len(probs) != num_topics:
            for prob in probs:
                lda_prob_matrix[i][prob[0]] = prob[1]
            continue
        vec = [p[1] for p in probs]
        lda_prob_matrix[i] = vec
    # pd.DataFrame(prob_matrix).to_csv('lda_prob_matrix.csv')
    # print("finish saving lda prob matrix")

    cw_kw_prob_matrix = None
    # load co-words prob matrix
    cw_file_abs = cw_abs_dir + "cw_prob_matrix_{}_{}.json".format(num_clusters, "abstracts")
    with open(cw_file_abs, 'r') as f:
        cw_abs_prob_matrix = json.load(f)
    if mode == "keywords":
        # we then have 4 methods to compare
        cw_file_kw = cw_kw_dir + "cw_prob_matrix_{}_{}.json".format(num_clusters, "keywords")
        with open(cw_file_kw, 'r') as f:
            cw_kw_prob_matrix = json.load(f)
        cw_kw_prob_matrix = np.asarray(cw_kw_prob_matrix)
    # elif mode is "abstracts_only", we compare only 3 methods

    # get counts_year
    lda_counts_year = count_years(lda_prob_matrix, corpus_years, num_topics, model_name="lda")
    bert_counts_year = count_years(bert_topics_list, corpus_years, num_topics, model_name="bert")

    # getting counts_year for cw
    # old ways of associating documents to cw clusters
    # cw_abs_counts_year = defaultdict(lambda: np.zeros(num_topics))
    # for prob_vec, year in zip(cw_abs_prob_matrix, corpus_years):
    #     for c_id, prob in enumerate(prob_vec):
    #         if prob > 0:
    #             cw_abs_counts_year[year][c_id] += 1
    # cw_abs_counts_year = dict_to_ordered(cw_abs_counts_year)
    cw_abs_counts_year = count_years(cw_abs_prob_matrix, corpus_years, num_topics, model_name='cw')

    if mode == "keywords":
        # we compare two cw inputs
        # new ways to associate documents with clusters
        # we associate documents with all clusters when the probability is bigger than zero
        cw_kw_counts_year = defaultdict(lambda: np.zeros(num_topics))
        for prob_vec, year in zip(cw_kw_prob_matrix, corpus_years):
            for c_id, prob in enumerate(prob_vec):
                if prob > 0:
                    cw_kw_counts_year[year][c_id] += 1
        cw_kw_counts_year = dict_to_ordered(cw_kw_counts_year)
    # elif mode is abstracts_only, we use only abs_counts_year

    # Number of publications per year which is different from the sum of number of documents got
    # assigned by each model, bc each document might be assigned to different topics
    corpus_years_docs = defaultdict(int)
    for y in corpus_years:
        corpus_years_docs[y] += 1
    num_all_docs = len(corpus_years)

    # TODO: write a function to first normalize then stack the values
    # decide if we normalize the counts by the total number of docs that belong to each topic per year
    # NB! the denominator is different from the number of publications per year
    # is_normalize = True
    # plot_value can be one of the following ["accumulation", "prevalence"]

    # normalize for LDA
    lda_counts_year = proc_counts_year(lda_counts_year, corpus_years_docs, plot_value)

    # normalize for Bert
    bert_counts_year = proc_counts_year(bert_counts_year, corpus_years_docs, plot_value)

    # first normalize then stack the values
    years = sorted(list(lda_counts_year.keys()))
    lda_values = []
    for year in years:
        lda_values.append(lda_counts_year[year])
    # print(lda_counts_year)
    lda_values = np.stack(lda_values)
    # for both lda and bert, years should be the same
    bert_values = []
    for year in years:
        bert_values.append(bert_counts_year[year])
    bert_values = np.stack(bert_values)

    # normalize for cw
    cw_abs_counts_year = proc_counts_year(cw_abs_counts_year, corpus_years_docs, plot_value)
    cw_abs_years = sorted(list(cw_abs_counts_year.keys()))
    cw_abs_values = []
    for year in years:
        cw_abs_values.append(cw_abs_counts_year[year])
    cw_abs_values = np.stack(cw_abs_values)
    cw_kw_values = None
    if mode == "keywords":
        cw_kw_counts_year = proc_counts_year(cw_kw_counts_year, corpus_years_docs, plot_value)
        cw_kw_years = sorted(list(cw_kw_counts_year.keys()))
        cw_kw_values = []
        for year in years:
            cw_kw_values.append(cw_kw_counts_year[year])
        cw_kw_values = np.stack(cw_kw_values)

    # print(lda_values)
    # filter out topics/clusters when the peak number of documents are lower than x
    # using peak min
    # remove removing bad topics
    lda_bad_topics = []

    bert_bad_topics = []
    cw_abs_bad_clsters = []
    # for i in range(lda_values.shape[1]):
    #     year_values = lda_values[:, i]
    #     if max(year_values) < peak_min:
    #         if i not in lda_bad_topics:
    #             lda_bad_topics.append(i)
    # print("bad topics in lda: ", lda_bad_topics)
    # for i in range(bert_values.shape[1]):
    #     year_values = bert_values[:, i]
    #     if max(year_values) < peak_min:
    #         if i not in bert_bad_topics:
    #             bert_bad_topics.append(i)
    # print("bad topics in bert: ", bert_bad_topics)
    #
    # for i in range(cw_abs_values.shape[1]):
    #     year_abs_values = cw_abs_values[:, i]
    #     if max(year_abs_values) < peak_min:
    #         cw_abs_bad_clsters.append(i)
    # print("bad clusters in cw_abstracts: ", cw_abs_bad_clsters)
    #
    # if mode == "keywords":
    #     cw_kw_bad_clsters = []
    #     for i in range(cw_kw_values.shape[1]):
    #         year_kw_values = cw_kw_values[:, i]
    #         if max(year_kw_values) < peak_min:
    #             cw_kw_bad_clsters.append(i)
    #     if pre_kw_bad_clusters:
    #         for i in pre_kw_bad_clusters:
    #             if i not in cw_kw_bad_clsters:
    #                 cw_kw_bad_clsters.append(i)
    #     print("bad clusters in cw_keywords: ", cw_kw_bad_clsters)

    # extracting all top words from three models and using different matching strategy
    # we can choose matching strategy from ["OVERLAP", "COSINE", "KLD"]
    # TODO: write a function for this matching part
    # pre-calculate all values needed
    values_lda = []
    values_bert = []
    values_cw_abs = []
    values_cw_kw = None
    if matching_strategy in ["OVERLAP", "COSINE"]:
        # pre-computed lists of top words
        values_lda, values_bert, values_cw_abs, values_cw_kw = extract_top_words(
            bert_model=bert_model_file,
            lda_model=lda_model,
            clusters_abs=clusters_cw_abs,
            clusters_kw=clusters_cw_kw,
            vocab=vocab,
            kw_vocab=vocab_kw,
            output_path=save_path, num_top_words=top_n_words)
    elif matching_strategy == "KLD":
        # calculate lists of probablity distribution
        values_lda = lda_values
        values_bert = bert_values
        values_cw_abs = cw_abs_values
        values_cw_kw = cw_kw_values # can be None
    else:
        assert NameError

    # first match Bert to CoWords
    # TODO: changing matching orders and pick the best one.
    # creating a list of remaining topics after filtering from bad topic lists
    LDA_topics = [t for t in list(range(num_topics)) if t not in lda_bad_topics]
    BERT_topics = [t for t in list(range(num_topics)) if t not in bert_bad_topics]
    CW_abs_topics = [t for t in list(range(num_topics)) if t not in cw_abs_bad_clsters]
    cw_matched_topics = []
    bert_matched_topics = []
    cw_bert_curr_matched_scores = []
    # the look up table
    cw_bert_scores = [[float('inf') for _ in range(len(BERT_topics))] for _ in range(len(CW_abs_topics))]

    def find_n_match(list_of_scores, score_to_pass, score_to_pass_pos):
        # find the position of the topic that the score is just higher than the current score to pass
        # find the nth best match, the smallest score that is higher than the existing score
        found_score_pos = None
        found_score = float('inf')
        for i, s in enumerate(list_of_scores):
            if s >= score_to_pass and not i in score_to_pass_pos:
                # meeting the criteria
                if s < found_score:
                    found_score = s
                    found_score_pos = i
        if not found_score_pos:
            still_a_chance = None
            print("score to pass pos: ")
            print(score_to_pass_pos)
            for i, _ in enumerate(list_of_scores):
                if i not in score_to_pass_pos:
                    still_a_chance = i
                    print("still has a chance: ")
                    print(i)
            if not still_a_chance:
                # no chance
                found_score_pos = np.argmin(list_of_scores)
                found_score = list_of_scores[j]
        return found_score_pos, found_score

    if mode == "keywords":
        CW_kw_topics = [t for t in list(range(num_topics)) if t not in cw_kw_bad_clsters]

    emb_model = None
    if matching_strategy == "COSINE":
        # converting corpus to texts
        sents = convert_corpus_to_sents(corpus, vocab)
        model = FastText(vector_size=128, window=2, min_count=10)
        model.build_vocab(corpus_iterable=sents)
        model.train(corpus_iterable=sents, total_examples=len(sents), epochs=10)  # train
        emb_model = model
    # construct the score lookup table
    for t_i, t_cw in enumerate(CW_abs_topics):
        for t_j, t_b in enumerate(BERT_topics):
            # use a function to get different values with different strategies
            score = get_score(t_cw, t_b, values_cw_abs, values_bert, matching_strategy, emb_model)
            cw_bert_scores[t_i][t_j] = score
    # sanity check, all cells should have score
    if any(float('inf') in sublist for sublist in cw_bert_scores):
        raise ValueError
    for t_i, t_cw in enumerate(CW_abs_topics):
        # find the smallest score
        print(cw_bert_scores[t_i])
        j = np.argmin(cw_bert_scores[t_i])
        score = cw_bert_scores[t_i][j]
        bert_t = BERT_topics[j]
        cw_pos_to_update_stack = [] # contains the index of the match to update/add
        matched_bert_to_update_stack = [] # contains the bert topic should be to update/add
        score_to_update_stack = [] # contains the score to update/add
        # check if bert topic is already matched
        print(bert_matched_topics)
        print(bert_t)
        update_flag = True
        bert_update_matched_list = None
        while bert_t in bert_matched_topics:
            if len(bert_matched_topics) > len(CW_abs_topics):
                break
            print("topic is matched")
            print(bert_t)
            print("current list", bert_matched_topics)
            # check which match has higher score
            exist_match_pos = bert_matched_topics.index(bert_t)
            exist_matched_score = cw_bert_curr_matched_scores[exist_match_pos]
            if exist_matched_score > score:
                # find the next best for current cw topic until it's not matched anymore
                # keep the existing match
                j, score = find_n_match(cw_bert_scores[t_i], score, [BERT_topics.index(t) for t in bert_matched_topics] + [j])
                bert_t = BERT_topics[j]
                print("new topic is", bert_t)
                cw_pos_to_update_stack.append(t_i)
                matched_bert_to_update_stack.append(bert_t)
                score_to_update_stack.append(score)
            else:
                # first, re-match the corresponding cw topic to the next best topic
                # here we should update the existed match
                updated_bert_t_pos, updated_exist_match_score = find_n_match(cw_bert_scores[t_i], exist_matched_score, [BERT_topics.index(t) for t in bert_matched_topics] + [j])
                print("updated topic")
                print(BERT_topics[updated_bert_t_pos])
                # after we update, we have to change the matched list so it won't be a dead loop
                bert_update_matched_list = bert_matched_topics.copy()
                bert_update_matched_list[exist_match_pos] = BERT_topics[updated_bert_t_pos]
                cw_bert_curr_matched_scores[exist_match_pos] = updated_exist_match_score
                print("shouldn't be modified list", bert_matched_topics)
                print("actual modified list", bert_update_matched_list)
                # TODO but now we need to update again if the updated bert topic was taken already
                # bert_t = BERT_topics[updated_bert_t_pos]
                # print("new topic is", bert_t)
                if update_flag:
                    cw_pos_to_update_stack.append(len(bert_matched_topics) + len(cw_pos_to_update_stack))
                    matched_bert_to_update_stack.append(bert_t)
                    score_to_update_stack.append(score)
                j = updated_bert_t_pos
                bert_t = BERT_topics[updated_bert_t_pos]
                score = updated_exist_match_score
                update_flag = False

        if bert_update_matched_list:
            bert_matched_topics = bert_update_matched_list
        # update from the bottom of the stack if it's not empty
        if cw_pos_to_update_stack:
            for pos, bert_ti, score_i in zip(cw_pos_to_update_stack, matched_bert_to_update_stack, score_to_update_stack):
                if pos == len(cw_matched_topics):
                    cw_matched_topics.append(t_cw)
                    bert_matched_topics.append(bert_ti)
                    cw_bert_curr_matched_scores.append(score_i)
                else:
                    bert_matched_topics[pos] = bert_ti
                    cw_bert_curr_matched_scores.append(score_i)
        else:
            cw_matched_topics.append(t_cw)
            bert_matched_topics.append(bert_t)
            cw_bert_curr_matched_scores.append(score)

    print("should be the same length: ")
    print(len(cw_matched_topics), len(bert_matched_topics))

    # then match LDA to CW-abs and BERT
    # similar to matching bert to cw
    lda_matched_topics = []
    lda_cw_bert_curr_matched_scores = []
    # the look up table
    lda_cw_bert_scores = [[float('inf') for _ in range(len(LDA_topics))] for _ in range(len(cw_matched_topics))]
    print(len(lda_cw_bert_scores), len(lda_cw_bert_scores[0]))
    # construct the score lookup table
    for m_i, m_cw, m_bert in zip(range(len(cw_matched_topics)), cw_matched_topics, bert_matched_topics):
        for t_j, t_l in enumerate(LDA_topics):
            # use a function to get different values with different strategies
            score_1 = get_score(t_l, m_cw, values_lda, values_cw_abs, matching_strategy)
            score_2 = get_score(t_l, m_bert, values_lda, values_bert, matching_strategy)
            print("sum of two scores is ", score_1 + score_2)
            lda_cw_bert_scores[m_i][t_j] = score_1 + score_2
    # sanity check, all cells should have score
    if any(float('inf') in sublist for sublist in lda_cw_bert_scores):
        raise ValueError

    for m_i, m_cw, m_bert in zip(range(len(cw_matched_topics)), cw_matched_topics, bert_matched_topics):
        if len(lda_matched_topics) > len(cw_matched_topics):
            break
        # find the smallest score
        print(lda_cw_bert_scores[m_i])
        j = np.argmin(lda_cw_bert_scores[m_i])
        score = lda_cw_bert_scores[m_i][j]
        lda_t = LDA_topics[j]
        cw_bert_pos_to_update_stack = []  # contains the index of the match to update/add
        matched_lda_to_update_stack = []  # contains the bert topic should be to update/add
        score_to_update_stack = []  # contains the score to update/add
        print(lda_matched_topics)
        print(lda_t)
        update_flag = True
        lda_update_matched_list = None
        # check if bert topic is already matched
        while lda_t in lda_matched_topics:
            print("topic is matched")
            print(lda_t)
            print("current list", lda_matched_topics)
            # check which match has higher score
            exist_match_pos = lda_matched_topics.index(lda_t)
            exist_matched_score = lda_cw_bert_curr_matched_scores[exist_match_pos]
            if exist_matched_score > score:
                # find the next best for current cw topic until it's not matched anymore
                # keep the existing match
                j, score = find_n_match(lda_cw_bert_scores[m_i], score, [LDA_topics.index(t) for t in lda_matched_topics] + [j])
                lda_t = LDA_topics[j]
                print("new topic is", lda_t)
                cw_bert_pos_to_update_stack.append(m_i)
                matched_lda_to_update_stack.append(lda_t)
                score_to_update_stack.append(score)
            else:
                # first, re-match the corresponding cw topic to the next best topic
                # here we should update the existed match
                updated_lda_t_pos, updated_exist_match_score = find_n_match(lda_cw_bert_scores[m_i], exist_matched_score, [LDA_topics.index(t) for t in lda_matched_topics] + [j])
                print("updated topic")
                print(LDA_topics[updated_lda_t_pos])
                # after we update, we have to change the matched list so it won't be a dead loop
                lda_update_matched_list = lda_matched_topics.copy()
                lda_update_matched_list[exist_match_pos] = LDA_topics[updated_lda_t_pos]
                lda_cw_bert_curr_matched_scores[exist_match_pos] = updated_exist_match_score
                print("shouldn't be modified list", lda_matched_topics)
                print("actual modified list", lda_update_matched_list)
                if update_flag:
                    cw_bert_pos_to_update_stack.append(len(lda_matched_topics) + len(cw_bert_pos_to_update_stack))
                    matched_lda_to_update_stack.append(lda_t)
                    score_to_update_stack.append(score)
                j = updated_lda_t_pos
                lda_t = LDA_topics[updated_lda_t_pos]
                score = updated_exist_match_score
                update_flag = False
        if lda_update_matched_list:
            lda_matched_topics = lda_update_matched_list
        # update from the bottom of the stack if it's not empty
        if cw_bert_pos_to_update_stack:
            for pos, lda_ti, score_i in zip(cw_bert_pos_to_update_stack, matched_lda_to_update_stack, score_to_update_stack):
                if pos == len(lda_matched_topics):
                    lda_matched_topics.append(lda_ti)
                    lda_cw_bert_curr_matched_scores.append(score_i)
                else:
                    lda_matched_topics[pos] = lda_ti
                    lda_cw_bert_curr_matched_scores = score_i
        else:
            lda_matched_topics.append(lda_t)
            lda_cw_bert_curr_matched_scores.append(score)


    # if mode == "keywords":
    #     # we also match keywords approach
    #     cw_kw_matched_topics = []
    #     cw_kw_matched_score = []
    #     for (t_l, t_b, t_ca) in zip(LDA_topics, bert_matched_topics, cw_abs_matched_topics):
    #         min_sum_score = float('inf')
    #         min_topic = None
    #         for t_ck in CW_kw_topics:
    #             # TODO match only with LDA? for overlap
    #             score_1 = get_score(t_l, t_ck, values_lda, values_cw_kw, matching_strategy)
    #             score_2 = get_score(t_b, t_ck, values_bert, values_cw_kw, matching_strategy)
    #             score_3 = get_score(t_ca, t_ck, values_cw_abs, values_cw_kw, matching_strategy)
    #             if matching_strategy in ["OVERLAP", "COSINE"]:
    #                 score_sum = score_1
    #             else:
    #                 score_sum = sum([score_1, score_2, score_3])
    #             if score_sum < min_sum_score:
    #                 min_sum_score = score_sum
    #                 min_topic = t_ck
    #         cw_kw_matched_topics.append(min_topic)
    #         cw_kw_matched_score.append(min_sum_score)

    # plots
    all_matches = []
    if mode == "keywords":
        for lda_topic, bert_topic, cw_abs_topic, cw_kw_topic, score_b, score_cwabs, score_cwkw in zip(LDA_topics, bert_matched_topics, cw_matched_topics, cw_kw_matched_topics, bert_matched_score, cw_abs_matched_score, cw_kw_matched_score):
            all_matches.append((lda_topic, bert_topic, cw_abs_topic, cw_kw_topic, score_b, score_cwabs, score_cwkw))
            plot(cw_abs_num=cw_abs_topic,
                 lda_topic_num=lda_topic,
                 bert_topic_num=bert_topic,
                 cw_abs_values=cw_abs_values,
                 lda_values=lda_values,
                 bert_values=bert_values,
                 years=years,
                 mode=mode,
                 plot_value=plot_value,
                 corpus_years_docs=corpus_years_docs,
                 save_path=save_path,
                 num_topics=num_topics,
                 cw_kw_num=cw_kw_topic,
                 cw_kw_values=cw_kw_values)
            df_dict = {"(LDA, BERT, CW-abs, CW-KW, score_bert, score_cwabs, score_cwkw)": all_matches}
    elif mode == "abstracts_only":
        for cw_abs_topic, bert_topic, lda_topic, score_cw_bert, score_lda_cwbert in zip(cw_matched_topics, bert_matched_topics, lda_matched_topics, cw_bert_curr_matched_scores, lda_cw_bert_curr_matched_scores):
            all_matches.append((cw_abs_topic, bert_topic, lda_topic, score_cw_bert, score_lda_cwbert))
            plot(cw_abs_num=cw_abs_topic,
                 lda_topic_num=lda_topic,
                 bert_topic_num=bert_topic,
                 cw_abs_values=cw_abs_values,
                 lda_values=lda_values,
                 bert_values=bert_values,
                 years=years,
                 mode=mode,
                 plot_value=plot_value,
                 corpus_years_docs=corpus_years_docs,
                 save_path=save_path,
                 num_topics=num_topics)
        df_dict = {"((CW-abs, BERT, LDA, score_cw_bert, score_lda)": all_matches}
    else:
        assert NameError

    df = pd.DataFrame(data=df_dict)
    df.to_csv(save_path + "Topic matches-{}.csv".format(mode))
