# Supplementary material for: Evaluation of unsupervised static topic models’ emergence detection ability
Source: PeerJ Comput Sci. 2025 May 30;11:e2875. doi: 10.7717/peerj-cs.2875 (PMC12192802; doi:10.7717/peerj-cs.2875)
Supplement: Supplemental Information 1 [file peerj-cs-11-2875-s001.zip › code/dstm/config_evo_acl.ini]

[DEFAULT]
Random_seed = 2022
Data_path = ../data/acl-2/proc/proc_data.json
Vocab = ../data/acl-2/proc/proc_vocab.pkl
Num_topics = 100
Num_year_chunk = 6

[bert]
Model_path = ../bert_output_acl_topics_distil_red/
Output_dir = ../evo_table_acl_emnlp/
Diversity = 0.2
Top_n_words = 20
hf_sentence_model = all-distilroberta-v1


[lda]
Model_path = ../acl_lda_models/model-10024-05-2023-13:44:54.pkl
;Model_path = /dev/shm/tmp/acl_lda_models/model-10024-05-2023-13:44:54.pkl
Output_dir = ../evo_table_acl_emnlp/


[cw]
Model_path = /var/scratch/xli3/workspace/dstm/acl_cw_output/
Output_dir = ../evo_table_acl_emnlp/
