# Supplementary material for: Evaluation of unsupervised static topic models’ emergence detection ability
Source: PeerJ Comput Sci. 2025 May 30;11:e2875. doi: 10.7717/peerj-cs.2875 (PMC12192802; doi:10.7717/peerj-cs.2875)
Supplement: Supplemental Information 1 [file peerj-cs-11-2875-s001.zip › code/dstm/submit_sn.sh]

#!/bin/bash
#Set job requirements
#SBATCH --job-name=wos_bt
#SBATCH --output=bert_try.txt
#SBATCH --nodes=1
#SBATCH --ntasks=1
#SBATCH --cpus-per-task=16
#SBATCH --gres=gpu:1
#SBATCH --partition=gpu
#SBATCH --time=2-20:00:00

source activate dstm2
module load 2022
module load CUDA/11.6.0
#export LD_LIBRARY_PATH=/sw/arch/RHEL8/EB_production/2022/software/CUDA/11.6.0/lib64:$LD_LIBRARY_PATH
#export LD_LIBRARY_PATH=/sw/arch/RHEL8/EB_production/2023/software/CUDA/12.1.1/lib64
#export NUMBA_CUDA_DRIVER=
echo $LD_LIBRARY_PATH
srun python3 empty.py
#srun python bert-topic.py -n wos
#srun python3 lda_100.py
#srun python3 cw-cluster.py
#srun python3 dist_plot.py -n wos
#export LD_LIBRARY_PATH=/lib64/:/home/xueli/miniconda3/envs/dstm/lib:/usr/local/cuda-11.6/lib64:$LD_LIBRARY_PATH

#export NUMBAPRO_CUDALIB=sw/arch/RHEL8/EB_production/2023/software/CUDA/11.6.0/nvvm/lib64/
#export NUMBAPRO_NVVM=/sw/arch/RHEL8/EB_production/2023/software/CUDA/11.6.0/nvvm/lib64/libnvvm.so
#export NUMBAPRO_LIBDEVICE=/sw/arch/RHEL8/EB_production/2023/software/CUDA/11.6.0/nvvm/libdevice/
