# Supplementary material for: Evaluation of unsupervised static topic models’ emergence detection ability
Source: PeerJ Comput Sci. 2025 May 30;11:e2875. doi: 10.7717/peerj-cs.2875 (PMC12192802; doi:10.7717/peerj-cs.2875)
Supplement: Supplemental Information 1 [file peerj-cs-11-2875-s001.zip › code/dstm/config_acl.ini]

[DEFAULT]
Random_seed = 2022
Data_path = ../data/acl-2/proc/proc_data.json
Vocab = ../data/acl-2/proc/proc_vocab.pkl

[BERTOPIC]
# required params
# file handling
Output = ../bert_output_acl_topics_distil_red/
;Output = /dev/shm/tmp/bert_output_wos_1/
# ["train", "eval", "both"]
Mode = train
# 100 by default
Num_topics = 100
Hf_sentence_model = all-distilroberta-v1
# not required params
Model =
Diversity = 0.2
Top_n_words = 20
Is_visualize = no
Save_embeddings = no
# UMAP params


[LDA]
# required params
# file handling
Output = /dev/shm/tmp/acl_lda_models_2/
# The splitting percentage for train and val dataset
Percentage = 0.2
# The maximum number of topics for the topic range
Max_num_topics = 100
# The minimum number of topics for the topic range
Min_num_topics = 0
# Gap for calculating the perplexity in the plot
Gap = 10
# Method for calculating coherence score
# ['u_mass', 'c_v', 'c_uci', 'c_npmi']
Coherence = c_v
# not required params
Save_all = no

[COWORDS]
# ["keywords", "abstracts"]
Mode = abstracts
Input = ../data/acl-2/acl-publication-info.74k.parquet
Output = /dev/shm/tmp/acl_cw_output/
Num_clusters = 100
Lower_frequency = 10

[MATCHING]
# COWORDS approach output directory
Cw_abs_output = ../acl_cw_output/
Cw_kw_output =
# model can be ["keywords", "abstracts_only"]
Mode = abstracts_only
Vocab_kw =
# Path to save generated plots
Save_path = ../acl_plots_emnlp_kl/
# Path that stores the clusters file
Clusters_path_kw =
Clusters_path_abs = ../acl_cw_output/clusters_num_100
# bad topics
Kw_bad_topics = []
# Number of Clusters used for clustering, should be the same with number of topics
Num_clusters = 100
Top_n_words = 20
# LDA model path
Lda_path = ../acl_lda_models/model-10024-05-2023-13:44:54.pkl
# bert-related files
Bert_model_file = ../bert_output_acl_topics_distil_red/bert_model
Bert_topics_file = ../bert_output_acl_topics_distil_red/topics_file
# matching strategy ["OVERLAP", "COSINE", "KLD"]
Matching_strategy = KLD
# plot_value can be one of the following ["accumulation", "prevalence"]
Plot_value = prevalence
# minimum for the peak to keep the topic
Peak_min = 0.001
