# Supplementary material for: Evaluation of unsupervised static topic models’ emergence detection ability
Source: PeerJ Comput Sci. 2025 May 30;11:e2875. doi: 10.7717/peerj-cs.2875 (PMC12192802; doi:10.7717/peerj-cs.2875)
Supplement: Supplemental Information 1 [file peerj-cs-11-2875-s001.zip › code/dstm/pre-processing.py]

# import necessary packages
import pandas as pd

import json
import spacy
from gensim.corpora import Dictionary
from gensim.models.phrases import Phraser
from gensim.models import Phrases

import argparse
import pickle

from utils import lemmatization, tokenize, remove_stopwords


if __name__ == '__main__':
    # Initialize parser
    parser = argparse.ArgumentParser()
    parser.add_argument('-d', '--data', help='Path to the csv file that contains the data')
    parser.add_argument('-o', '--output', help='Path to save the output file')

    args = parser.parse_args()

    path = args.data
    output_path = args.output

    upper_pctg = 0.15
    lower_freq = 10

    # for bigram model
    MIN_BIGRAMS_COUNT = 20
    BIGRAMS_THRESHOLD = 100

    # filter out NAs and the publication year before 1990
    cols = {'Article.Title': 'string',
            'Author.Keywords': 'string',
            'Abstract': 'string',
            'Publication.Year': 'float64'}
    df_raw = pd.read_csv(path, encoding='ISO-8859-1',
                         usecols=[k for k in cols.keys()], dtype=cols)  # .sample(5000)  # <-- uncomment to add random sampling for testing purposes
    df_output = df_raw.dropna(
        subset=['Abstract', 'Publication.Year', 'Article.Title'])  # drop documents without year and abstract
    df_output = df_output.astype({'Publication.Year': 'int'})  # cast to the year to int instead of string
    df_output = df_output[df_output['Publication.Year'] >= 1990] # filter out the publications that before 1990
    df_output = df_output[df_output['Publication.Year'] < 2021] # filter out the publications that after 2021

    corpus_years = df_output['Publication.Year'].tolist()

    # merge titles with abstracts
    abstracts = list(df_output['Abstract'])
    titles = list(df_output['Article.Title'])

    data = []
    for abstract, title in zip(abstracts, titles):
        merge = title + ' ' + abstract
        data.append(merge)

    raw_abstracts = {}
    raw_abstracts['corpus'] = data
    raw_abstracts['corpus_years'] = corpus_years
    # save abstracts for bert usages
    # with open('raw_abstracts.json', 'w') as f:
    #     json.dump(raw_abstracts, f)
    # print("Done saving raw data")

    # punctuation removal and lowercasing
    abstracts = tokenize(data)

    # Warning! This will take long time to run
    abstracts_wo_sw = remove_stopwords(abstracts, stopwords_file="stopwords/stopwords-en.txt")

    # Form Bigrams
    # min_count = ignore all words and bigrams with total collected count lower than this value
    # threshold = scoring parameter to create bigrams, from Bigram scoring function in Mikolov et al., 2013
    bigram_model = Phraser(Phrases(abstracts, min_count=MIN_BIGRAMS_COUNT, threshold=BIGRAMS_THRESHOLD))
    data_bi = [bigram_model[doc] for doc in abstracts_wo_sw]

    POS_TAGGER = spacy.load('en_core_web_sm', disable=['parser', 'ner'])
    data_bi_lem = lemmatization(data_bi, POS_TAGGER, allowed_postags=['NOUN', 'ADJ', 'ADV'])
    print("Lemmatization finished")
    vocab = Dictionary(data_bi_lem)

    upper_freq = {k: v for k, v in sorted(vocab.dfs.items(), key=lambda item: item[1], reverse=True) if
                  v >= vocab.num_docs * upper_pctg}
    lower_freq = {k: v for k, v in sorted(vocab.dfs.items(), key=lambda item: item[1], reverse=True) if
                  v < lower_freq}
    # lower_freq = {k: v for k, v in vocab.cfs.items() if v <= lower_freq}
    vocab.filter_tokens(bad_ids=(list(lower_freq.keys()) + list(upper_freq.keys())))
    print(len(vocab))

    # Convert `document` into the bag-of-words (BoW) format = list of `(token_id, token_count)` tuples.
    corpus = [vocab.doc2bow(text) for text in data_bi_lem]

    # Convert `document` into ordered list of tokens
    corpus_ordered = [vocab.doc2idx(text) for text in data_bi_lem]

    output_file = output_path + "proc_data.json"
    # save data to json
    with open(output_file, 'w') as f:
        json.dump({"corpus": corpus, "corpus_years": corpus_years, "corpus_ordered": corpus_ordered}, f)

    vocab_out_file = output_path + "proc_vocab.pkl"
    with open(vocab_out_file, 'wb') as f:
        pickle.dump(vocab, f)
