# Supplementary material for: Evaluation of unsupervised static topic models’ emergence detection ability
Source: PeerJ Comput Sci. 2025 May 30;11:e2875. doi: 10.7717/peerj-cs.2875 (PMC12192802; doi:10.7717/peerj-cs.2875)
Supplement: Supplemental Information 1 [file peerj-cs-11-2875-s001.zip › code/dstm/bert-topic.py]

# while True:
#     print()
import os
# os.environ["CUDA_DEVICE_ORDER"] = "PCI_BUS_ID"
# os.environ["CUDA_VISIBLE_DEVICES"] = "0"
from bertopic import BERTopic
from sentence_transformers import SentenceTransformer
from bertopic.representation import MaximalMarginalRelevance
import argparse
import configparser
from cuml.cluster import HDBSCAN
from cuml.manifold import UMAP
import numpy as np
import pickle
import json


# os.environ["TRANSFORMERS_CACHE"] = '/var/scratch/xli3/.cache/huggingface/hub'

# os.environ['TORCH_HOME'] = '/var/scratch/xli3/.torch/'

# Set the desired directory path for CUDA
# cuda_cache_path = '/var/scratch/xli3/cuda_cache'

# Set the CUDA_CACHE_PATH environment variable
# os.environ['CUDA_CACHE_PATH'] = cuda_cache_path

# Set the desired directory path for cupy cache
# cupy_cache_dir = '/var/scratch/xli3/.cupy'

# Set the CUPY_CACHE_DIR environment variable
# os.environ['CUPY_CACHE_DIR'] = cupy_cache_dir


if __name__ == '__main__':
    parser = argparse.ArgumentParser()
    parser.add_argument("-n", "--data_name",
                        help="Provide dataset name to be processed, can be ['acl', 'wos', 'enron']")
    args = parser.parse_args()

    data_name = args.data_name

    config = configparser.ConfigParser(allow_no_value=True)
    config.read("config_{}.ini".format(data_name))
    config_section = "BERTOPIC"
    configs = config[config_section]
    data_path = configs["Data_path"]
    vocab_path = configs["Vocab"]
    print(configs)
    output_path = configs["Output"]
    NUM_TOPICS = int(configs["Num_topics"])
    mode = configs["Mode"]
    save_embeddings = configs.getboolean("Save_embeddings")
    is_visualize = configs.getboolean("Is_visualize")
    diversity = float(configs["Diversity"])
    top_n_words = int(configs["Top_n_words"])
    model_file = configs["Model"]
    hf_sentence_model = configs["Hf_sentence_model"]
    print(data_path)

    with open(data_path, 'rb') as f:
        data = json.load(f)
    with open(vocab_path, 'rb') as f:
        vocab = pickle.load(f)

    # corpus = data['corpus']
    if 'enron' in output_path:
        corpus_years = data['corpus_dates']
    else:
        corpus_years = data['corpus_years']
    corpus = data['corpus_ordered']
    # for testing only
    # corpus = corpus[:1000]

    # if documents are pre-processed then we concatenate them to strings
    if isinstance(corpus[0], list):
        concat_corpus = []
        for doc in corpus:
            token_list = []
            for token_id in doc:
                if token_id == -1:
                    # skip unknown words
                    continue
                token_str = vocab[token_id]
                token_list.append(token_str)
            concat_corpus.append(" ".join(token_list))
        # change corpus to concatenated corpus for bert
        corpus = concat_corpus

    # # Prepare embeddings
    # embeddings = sentence_model.encode(corpus, show_progress_bar=False)
    # embeddings_to_save = embeddings.tolist()
    # if save_embeddings:
    #     with open(output_path + "embeddings", 'w') as f:
    #         json.dump(embeddings_to_save, f)

    if mode == 'train' or 'both':
        # loading sentence transformer model
        sentence_model = SentenceTransformer(hf_sentence_model)
        representation_model = MaximalMarginalRelevance(diversity=diversity, top_n_words=top_n_words)
        # Create instances of GPU-accelerated UMAP and HDBSCAN
        umap_model = UMAP(n_components=4, n_neighbors=8, min_dist=0.2, low_memory=True)
        hdbscan_model = HDBSCAN(min_samples=10, gen_min_span_tree=True, prediction_data=True)
        # Train BERTopic
        topic_model = BERTopic(embedding_model=sentence_model, representation_model=representation_model,
                               umap_model=umap_model, hdbscan_model=hdbscan_model,
                               top_n_words=top_n_words, nr_topics=NUM_TOPICS, calculate_probabilities=True)
        topics, probs = topic_model.fit_transform(corpus)
        # Reduce outliers
        new_topics = topic_model.reduce_outliers(corpus, topics, strategy="c-tf-idf")

        print(new_topics)
        if isinstance(new_topics[0], np.int64):
            new_topics = [int(t) for t in new_topics]
        # representation_model = MaximalMarginalRelevance(diversity=diversity, top_n_words=top_n_words)
        # # Train BERTopic
        # topic_model = BERTopic(embedding_model=sentence_model, representation_model=representation_model,
        #                        top_n_words=top_n_words, nr_topics=NUM_TOPICS, calculate_probabilities=True)
        # topics, probs = topic_model.fit_transform(corpus, embeddings)
        # print(probs)
        # TODO save the probs
        with open(output_path + "prob_file", 'w') as f:
            json.dump(probs.tolist(), f)
        # save the topics too
        new_topics = [int(t) for t in new_topics]
        with open(output_path + "topics_file", "w") as f:
            json.dump(new_topics, f)
        # print(topics, probs)
        # print(topic_model.get_topic_info())
        # save the topic_model
        print(output_path + "bert_model")
        topic_model.save(output_path + "bert_model", save_embedding_model=False)

    if mode == 'eval' or 'both':
        if mode == 'eval':
            if model_file == "":
                raise ValueError("Please provide trained model file")
            topic_model = BERTopic.load(model_file)

        if is_visualize:
            print()
            # Run the visualization with the original embeddings
            # fig = topic_model.visualize_documents(corpus, embeddings=embeddings)
            # fig.write_html("bert_figs/fig.html")
            # # # Reduce dimensionality of embeddings, this step is optional but much faster to perform iteratively:
            # reduced_embeddings = UMAP(n_neighbors=10, n_components=2, min_dist=0.0, metric='cosine').fit_transform(
            #     embeddings)
            # fig_reduced = topic_model.visualize_documents(corpus, reduced_embeddings=reduced_embeddings)
            # fig_reduced.write_html("bert_figs/fig_reduced.html")
            # bar_chart = topic_model.visualize_barchart(n_words=20)
            # bar_chart.write_html("bert_figs/bar_chart.html")
