# Supplementary material for: Evaluation of unsupervised static topic models’ emergence detection ability
Source: PeerJ Comput Sci. 2025 May 30;11:e2875. doi: 10.7717/peerj-cs.2875 (PMC12192802; doi:10.7717/peerj-cs.2875)
Supplement: Supplemental Information 1 [file peerj-cs-11-2875-s001.zip › code/dstm/enron-pre-processing.ipynb]

# %% [code]
import pandas as pd
import numpy as np

# %% [code]
enron_path = '../data/enron/enron_labeled.csv'

# %% [code]

cols = {'Message-ID': 'string',
        'Date': 'string',
        'From': 'string',
        'To': 'string',
        'Subject': 'string',
        'content': 'string',
        'X-From': 'string',
        'X-To': 'string'}

df_raw = pd.read_csv(enron_path, usecols=[k for k in cols.keys()], dtype=cols,
                     low_memory=True)

# rename columns
# df_raw = df_raw.rename(columns={"title": "Title", "author": "Author", "booktitle": "Booktitle", 
#                                 "abstract": "Abstract", "year": "Year"})

# %% [code]
len(df_raw)

# %% [code]
# Replace empty strings with NaN
df_raw.replace('', np.nan, inplace=True)
# filter out rows that have empty columns
df_output = df_raw.dropna(subset=['Date', 'Subject', 'content'], how='any')
# convert date column to datetime object
df_output['Date'] = pd.to_datetime(df_output['Date'])
# filter out rows that the date column is not a datetime object
# add new column of year based on the date column
df_output['Year'] = df_output['Date'].dt.year
# cast to the year to int instead of string
df_output = df_output.astype({'Year': 'int'}) 
# filter out emails that has year before 1997 and after 2002
df_output = df_output[df_output['Year'] < 2002] 
df_output = df_output[df_output['Year'] > 1997] 
df_output = df_output[df_output['content'].apply(lambda x: len(x.split(' ')) < 900)]

# %% [code]


# %% [code]
df_output['Date'][:5]

# %% [code]
len(df_output)

# %% [code]
df_output.head()

# %% [code]
import matplotlib.pyplot as plt
# plot length of the contents
c_len = []
count = 0
for body in df_output['content']:
    b_len = len(list(body.split(' ')))
    c_len.append(b_len)
    if b_len < 1000:
        count += 1
#         print(b_len)
#         p_body = EmailReplyParser.parse_reply(body)
#         print(len(list(p_body.split(" "))))
print(count)
    

# %% [code]
# Extract keys and values from the dictionary
values = [c for c in c_len if c < 900]

# Create a bar plot
plt.hist(values)

# Add labels and title
plt.xlabel('Length')
plt.ylabel('count')
plt.title('length-count')

# Display the plot
plt.show()

# %% [code]
print(len(values))
print(len(c_len))
print((len(c_len) - len(values))/len(values))


# %% [code]
from email_reply_parser import EmailReplyParser

for body in df_output['content'][:4]:
    print(body)
    print("----------")
    body = EmailReplyParser.parse_reply(body)
    print(body)


# %% [code]
corpus_dates = df_output['Date'].tolist()

# %% [code]
test = str(corpus_dates[0])

# %% [code]
from datetime import datetime
datetime.strptime(test, '%Y-%m-%d %H:%M:%S')

# %% [code]
df_output['Date'].astype(str).tolist()

# %% [code]
import datetime
year_counts = {}
for dt in corpus_dates:
    # Convert datetime object to year-month format string
    year = dt.strftime('%Y-%m')
    if year not in year_counts:
        year_counts[year] = 1
    else:
        year_counts[year] += 1

# %% [code]
year_counts

# %% [code]
# plot thee histogram
import matplotlib.pyplot as plt

# Extract keys and values from the dictionary
keys = list(year_counts.keys())
values = list(year_counts.values())

# Create a bar plot
plt.bar(keys, values)

# Add labels and title
plt.xlabel('Year')
plt.ylabel('Number of Emails')
plt.title('Year-Emails')

# Display the plot
plt.show()

# %% [code]
sorted_year_counts = dict(sorted(year_counts.items()))
sorted_year_counts

# %% [code]
list(sorted_year_counts.keys())[0]
