# Supplementary material for: Evaluation of unsupervised static topic models’ emergence detection ability
Source: PeerJ Comput Sci. 2025 May 30;11:e2875. doi: 10.7717/peerj-cs.2875 (PMC12192802; doi:10.7717/peerj-cs.2875)
Supplement: Supplemental Information 1 [file peerj-cs-11-2875-s001.zip › code/dstm/extract_matches.py]

from os import listdir
from os.path import isfile, join
import pandas as pd

if __name__ == '__main__':
    input_folder = "res-plots-bigram-scale/"

    onlyfiles = [f for f in listdir(input_folder) if isfile(join(input_folder, f)) and "dist" in f]

    matched = {"CoWord":[], "LDA":[], "Bertopic": []}
    for f in onlyfiles:
        co_word = int(str(f).split("cluster_")[1].split("_topic")[0])
        topic = int(str(f).split("topic_")[2].split("_ber")[0])
        bertopic = int(str(f).split("bertopic_")[1].split(".pdf")[0])
        matched["CoWord"].append(co_word)
        matched["LDA"].append(topic)
        matched["Bertopic"].append(bertopic)
        print()

    df = pd.DataFrame(data=matched)
    df.to_csv("matched_topics_bigram_scale.csv")
