# Supplementary material for: Evaluation of unsupervised static topic models’ emergence detection ability
Source: PeerJ Comput Sci. 2025 May 30;11:e2875. doi: 10.7717/peerj-cs.2875 (PMC12192802; doi:10.7717/peerj-cs.2875)
Supplement: Supplemental Information 1 [file peerj-cs-11-2875-s001.zip › code/dstm/topic-similarity.ipynb]

# %% [markdown]
This notebook is for analyzing the matched topics between LDA and BERTopic. 

We use two ways to calculate:
    
    - hard matching: calculating the overlap
    - soft matching: calculating the cosine similarity 

# %% [code]
import pandas as pd
import ast

# %% [code]
bert_top_words_f = "bert_top_words.csv"
lda_top_words_f = "lda_top_words.csv"
matched_topics_f = "matched_topics.csv"

bert_tw_df = pd.read_csv(bert_top_words_f)
lda_tw_df = pd.read_csv(lda_top_words_f)
matched_topics_df = pd.read_csv(matched_topics_f)

# %% [code]
matched_topics_df

# %% [code]
lda_topic_number = matched_topics_df.LDA.values.tolist()
bert_topic_number = matched_topics_df.BERT.values.tolist()

# %% [code]
def get_words_by_topic(top_words_df, topic: int):
    words = top_words_df.loc[top_words_df['topic'] == topic].top_words.values[0]
    words = ast.literal_eval(words)
    return words

# %% [code]
def get_overlap(words_1, words_2):
    overlap_list = [v for v in words_1 if v in words_2]
    rate = len(overlap_list) / len(words_1)
    return rate

# %% [code]
get_overlap(all_words_bert,all_words_lda) * 310
# weight

# %% [code]
all_words_bert = []
all_words_lda = []
for lda_topic, bert_topic in zip(lda_topic_number, bert_topic_number):
    lda_words = get_words_by_topic(lda_tw_df, lda_topic)
    bert_words = get_words_by_topic(bert_tw_df, bert_topic)
    all_words_bert.extend(bert_words)
    all_words_lda.extend(lda_words)
    rate = get_overlap(lda_words, bert_words)
#     print(lda_topic, bert_topic)
#     print(lda_words)
#     print(bert_words)
#     print(rate)
#     print()

# %% [code]
bert_tw_df

# %% [code]
import gensim.downloader
glove_vectors = gensim.downloader.load('glove-wiki-gigaword-300')

# %% [code]
import nlu
pipe = nlu.load('biobert')
pipe.predict('He was suprised by the diversity of NLU')

# %% [code]
all_words_bert = []
all_words_lda = []
for lda_topic, bert_topic in zip(lda_topic_number, bert_topic_number):
    lda_words = get_words_by_topic(lda_tw_df, lda_topic)
    bert_words = get_words_by_topic(bert_tw_df, bert_topic)
    all_words_bert.extend(bert_words)
    all_words_lda.extend(lda_words)
    for b_word in bert_words:
        b_vector = glove_vectors.get_vector(b_word)
        

# %% [code]


# %% [code]
from collections import Counter
import itertools

def map_word_frequency(document):
    return Counter(itertools.chain(*document))
    
def get_sif_feature_vectors(sentence1, sentence2, word_emb_model=word_emb_model):
    sentence1 = [token for token in sentence1.split() if token in word_emb_model.wv.vocab]
    sentence2 = [token for token in sentence2.split() if token in word_emb_model.wv.vocab]
    word_counts = map_word_frequency((sentence1 + sentence2))
    embedding_size = 300 # size of vectore in word embeddings
    a = 0.001
    sentence_set=[]
    for sentence in [sentence1, sentence2]:
        vs = np.zeros(embedding_size)
        sentence_length = len(sentence)
        for word in sentence:
            a_value = a / (a + word_counts[word]) # smooth inverse frequency, SIF
            vs = np.add(vs, np.multiply(a_value, word_emb_model.wv[word])) # vs += sif * word_vector
        vs = np.divide(vs, sentence_length) # weighted average
        sentence_set.append(vs)
    return sentence_set

# %% [code]
from sklearn.metrics.pairwise import cosine_similarity
def get_cosine_similarity(feature_vec_1, feature_vec_2):    
    return cosine_similarity(feature_vec_1.reshape(1, -1), feature_vec_2.reshape(1, -1))[0][0]
